# Supplementary material for: Intranasal oxytocin suppresses seizure-like behaviors in a mouse model of NGLY1 deficiency
Source: Commun Biol. 2024 Apr 22;7:460. doi: 10.1038/s42003-024-06131-7 (PMC11035592; doi:10.1038/s42003-024-06131-7)
Supplement: Supplementary file 4 — Supplementary Data 1 [file 42003_2024_6131_MOESM4_ESM.xlsx]

## Sheet: 1b (♂)
Ngly1mice-230606, 230718
Light	4w-old						10w-old
♂	#1	#2	#3	#4	#5	#6	#1	#2	#3	#4	#5	#6
WT	0	0	0				0	0	0
Ht	0	0	0				0	0	0
KO	36	15	11	25	27	14	27	32	36	27	19	24
					Mean	21.3333					Mean	27.5
Dark	4w-old						10w-old
♂	#1	#2	#3	#4	#5	#6	#1	#2	#3	#4	#5	#6
WT	0	0	0				0	0	0
Ht	0	0	0				0	0	0
KO	10	9	4	11	23	14	19	12	21	6	12	15
					Mean	11.8333					Mean	14.1667
Total	4w-old						10w-old
♂	#1	#2	#3	#4	#5	#6	#1	#2	#3	#4	#5	#6
WT	0	0	0				0	0	0
Ht	0	0	0				0	0	0
KO	46	24	15	36	50	28	46	44	57	33	31	39
					Mean	33.1667					Mean	41.6667

## Sheet: 1b (♀)
Ngly1mice-220705, 220817, 220822
Light	4w-old							10w-old
♀	#1	#2	#3	#4	#5	#6	#7	#1	#2	#3	#4	#5	#6	#7
WT	0	0	0					0	0	0
Ht	0	0	0					0	0	0
KO	19	31	24	15	5	26	9	34	19	22	20	21	27	40
						Mean	18.4286						Mean	26.1429
Dark	4w-old							10w-old
♀	#1	#2	#3	#4	#5	#6	#7	#1	#2	#3	#4	#5	#6	#7
WT	0	0	0					0	0	0
Ht	0	0	0					0	0	0
KO	7	26	12	6	9	8	11	16	9	10	10	19	22	20
						Mean	11.2857						Mean	15.1429
Total	4w-old							10w-old
♀	#1	#2	#3	#4	#5	#6	#7	#1	#2	#3	#4	#5	#6	#7
WT	0	0	0					0	0	0
Ht	0	0	0					0	0	0
KO	26	57	36	21	14	34	20	50	28	32	30	40	49	60
						Mean	29.7143						Mean	41.2857

## Sheet: 1c (♂)
Ngly1mice-230606, 230718
KO	4w							10w
Time	#1	#2	#3	#4	#5	#6	Mean	#1	#2	#3	#4	#5	#6	Mean
7	3	1	0	0	0	1	0.833333	1	3	1	1	0	0	1
8	2	0	2	1	4	0	1.5	4	2	4	1	2	3	2.66667
9	3	1	0	1	2	2	1.5	1	3	5	2	0	0	1.83333
10	1	1	3	6	1	1	2.16667	5	7	2	0	1	2	2.83333
11	6	1	0	3	1	2	2.16667	1	2	1	4	0	1	1.5
12	5	1	2	1	0	0	1.5	4	3	3	2	2	4	3
13	0	1	0	5	4	0	1.66667	0	2	6	4	3	1	2.66667
14	4	4	0	1	1	2	2	1	2	3	3	0	2	1.83333
15	2	0	2	1	4	3	2	4	2	2	3	1	4	2.66667
16	4	0	1	2	4	0	1.83333	0	2	4	4	5	1	2.66667
17	4	5	0	3	4	1	2.83333	5	3	5	3	4	4	4
18	2	1	1	1	2	2	1.5	1	1	1	0	1	2	1
19	0	0	0	0	4	1	0.833333	0	0	1	0	0	0	0.166667
20	1	0	0	0	0	1	0.333333	0	0	0	0	0	0	0
21	1	1	0	0	1	1	0.666667	0	0	0	0	0	1	0.166667
22	0	1	1	1	2	3	1.33333	0	0	3	0	0	1	0.666667
23	0	2	1	1	1	0	0.833333	0	4	0	0	0	1	0.833333
0	3	1	1	2	0	1	1.33333	0	0	3	0	1	0	0.666667
1	0	0	0	0	3	2	0.833333	2	1	1	0	0	3	1.16667
2	4	2	0	1	3	2	2	0	1	0	0	3	3	1.16667
3	0	0	1	0	3	0	0.666667	3	3	4	2	1	5	3
4	1	1	0	1	2	0	0.833333	2	2	1	0	2	0	1.16667
5	0	0	0	2	1	0	0.5	8	0	1	1	2	1	2.16667
6	0	0	0	3	3	3	1.5	4	1	6	3	3	0	2.83333
Total	46	24	15	36	50	28	33.1667	46	44	57	33	31	39	41.6667

## Sheet: 1c (♀)
Ngly1mice-220705, 220817, 220822
KO	4w								10w
Time	#1	#2	#3	#4	#5	#6	#7	Mean	#1	#2	#3	#4	#5	#6	#7	Mean
7	2	1	0	0	1	1	1	0.857143	1	1	2	0	1	1	1	1
8	4	2	0	0	0	1	0	1	1	4	3	1	0	0	0	1.28571
9	3	2	2	0	0	1	0	1.14286	3	3	3	2	3	7	3	3.42857
10	0	2	1	0	0	2	0	0.714286	3	0	5	0	0	0	1	1.28571
11	2	1	2	2	0	4	0	1.57143	0	0	0	1	1	0	3	0.714286
12	1	1	2	1	0	0	0	0.714286	6	1	0	1	1	5	1	2.14286
13	2	2	5	3	2	2	0	2.28571	1	0	0	3	2	2	6	2
14	0	5	0	0	1	2	2	1.42857	4	2	3	1	2	0	4	2.28571
15	2	6	2	2	0	3	2	2.42857	3	2	0	1	1	5	6	2.57143
16	1	4	1	4	1	3	2	2.28571	5	3	2	4	3	5	5	3.85714
17	2	4	3	2	0	5	2	2.57143	2	1	4	1	5	0	8	3
18	0	1	6	1	0	2	0	1.42857	5	2	1	5	2	2	2	2.71429
19	0	0	0	0	1	0	0	0.142857	1	1	2	0	2	0	0	0.857143
20	0	0	0	0	0	0	0	0	0	0	0	0	0	0	0	0
21	0	1	0	1	0	0	2	0.571429	0	0	0	0	1	0	0	0.142857
22	0	0	0	0	2	0	1	0.428571	0	0	0	0	0	2	0	0.285714
23	0	2	0	0	2	1	0	0.714286	1	0	0	0	0	4	0	0.714286
0	0	2	4	1	1	0	2	1.42857	2	0	0	1	0	0	8	1.57143
1	0	4	1	0	0	0	0	0.714286	0	1	0	1	2	0	0	0.571429
2	0	7	0	0	1	2	2	1.71429	1	3	3	2	5	0	0	2
3	2	4	2	0	1	4	4	2.42857	5	2	1	3	0	5	3	2.71429
4	2	2	1	2	1	1	0	1.28571	0	1	1	1	3	8	3	2.42857
5	2	4	0	1	0	0	0	1	3	0	0	0	1	0	3	1
6	1	0	4	1	0	0	0	0.857143	3	1	2	2	5	3	3	2.71429
Total	26	57	36	21	14	34	20	29.7143	50	28	32	30	40	49	60	41.2857

## Sheet: 2-1
	WT.CBM.4w.1	WT.HIP.4w.1	WT.THAL.4w.1	WT.STR.4w.1	WT.CC.4w.1	WT.SC.4w.1	WT.CBM.4w.2	WT.HIP.4w.2	WT.THAL.4w.2	WT.STR.4w.2	WT.CC.4w.2	WT.SC.4w.2	WT.CBM.4w.3	WT.HIP.4w.3	WT.THAL.4w.3	WT.STR.4w.3	WT.CC.4w.3	WT.SC.4w.3	KO.CBM.4w.1	KO.HIP.4w.1	KO.THAL.4w.1	KO.STR.4w.1	KO.CC.4w.1	KO.SC.4w.1	KO.CBM.4w.2	KO.HIP.4w.2	KO.THAL.4w.2	KO.STR.4w.2	KO.CC.4w.2	KO.SC.4w.2	KO.CBM.4w.3	KO.HIP.4w.3	KO.THAL.4w.3	KO.STR.4w.3	KO.CC.4w.3	KO.SC.4w.3	WT.CBM.10w.1	WT.HIP.10w.1	WT.THAL.10w.1	WT.STR.10w.1	WT.CC.10w.1	WT.SC.10w.1	WT.CBM.10w.2	WT.HIP.10w.2	WT.THAL.10w.2	WT.STR.10w.2	WT.CC.10w.2	WT.SC.10w.2	WT.CBM.10w.3
ENSMUSG00000000001	5.27952	5.19221	4.99046	5.09202	4.81415	5.16676	5.45859	5.32579	4.98383	5.00453	4.93538	5.35205	5.37663	5.17371	4.95234	5.00336	5.0096	5.15234	5.23385	5.23819	5.0461	5.14599	5.12499	4.92752	5.25193	5.09463	4.83712	5.01945	4.79617	4.92418	5.27069	5.12812	4.84599	4.94712	4.91391	4.78929	5.00131	5.04847	4.76457	4.76585	4.75895	5.06917	5.13857	4.92126	4.80328	4.86521	5.15661	4.89006	5.06508
ENSMUSG00000000028	1.90902	0.897919	1.11145	1.09552	0.81413	1.37664	1.33571	0.866747	0.712553	0.301115	0.300042	1.43252	1.67346	0.70431	0.565233	0.874647	0.784984	1.63615	1.83217	0.981717	0.533568	0.917405	0.403666	1.45908	1.84889	1.01101	1.09659	0.98366	0.164271	1.54942	1.71196	1.21712	1.44074	1.01286	0.915474	1.49937	1.86697	0.922626	0.828408	0.719676	1.04398	1.36988	1.85499	1.04084	0.758876	0.607265	1.04077	1.34329	1.21474
ENSMUSG00000000056	6.673	6.19228	5.92876	5.70158	5.72377	5.79479	6.78437	5.99945	5.95368	5.85392	5.95038	5.70081	6.79804	5.98403	6.0016	5.72982	5.93129	5.86543	6.74582	6.18143	6.04718	6.02666	5.93779	5.80333	6.69502	6.1096	6.07522	5.99695	6.00034	5.92639	6.81632	6.23567	6.00468	6.02784	6.05545	5.86493	6.29748	5.77485	5.73728	5.51858	5.26406	5.37292	6.38613	5.5719	5.70776	5.65556	5.56927	5.37622	6.35916
ENSMUSG00000000058	3.94137	5.18811	4.97777	4.66334	5.75996	4.75596	3.96846	5.00991	4.97881	5.53965	5.5745	4.86008	4.02633	5.22729	4.78764	4.82204	5.80235	4.56706	3.68582	5.34886	4.96081	5.21407	5.69471	4.70634	3.85779	5.10926	5.06316	4.63949	5.5184	4.55379	3.8494	5.46313	4.86851	4.89107	5.44858	4.37356	3.63603	5.17486	4.90914	5.47862	5.74125	5.29391	3.62788	4.99585	5.01998	5.49835	5.45848	4.79826	3.6224
ENSMUSG00000000078	4.8824	5.23058	5.68193	5.22265	5.84169	5.27588	4.975	5.22059	5.80846	5.59927	5.87217	5.22504	5.13558	5.19108	5.6159	5.23744	5.83202	5.06029	4.99021	4.94428	5.70055	5.23209	5.64909	4.98776	5.08002	5.12374	5.75589	5.26879	5.79357	5.01011	5.08899	5.2171	5.71955	5.32878	5.78536	4.83596	4.74373	5.20151	5.42875	5.73355	5.8539	5.08098	4.77145	5.02712	5.90122	5.76699	5.74659	5.10964	5.16273
ENSMUSG00000000085	5.73538	5.698	5.00804	5.77458	5.8014	4.74724	5.90137	5.58948	5.03067	6.08961	5.79627	4.40903	5.9592	5.59157	4.90417	6.11374	5.81726	4.44209	5.94247	5.55368	5.01303	6.24504	5.79199	4.5685	5.68918	5.76774	5.02461	6.18931	5.78692	4.47679	5.8176	5.7057	5.13734	5.90363	5.78369	4.45861	5.34799	5.3258	5.10313	5.86699	5.59625	4.32516	5.61767	5.23957	5.05131	5.73361	5.4429	4.5156	5.23541
ENSMUSG00000000088	7.47555	6.99469	7.32287	7.25028	7.54634	7.74692	7.55892	6.84159	7.63447	7.11942	7.27396	7.91067	7.3828	7.17998	7.80055	7.36222	7.42213	7.98911	7.26942	7.07721	7.52676	7.16577	7.00314	8.02089	7.44617	7.00088	7.44276	7.33781	7.2836	8.03616	7.44258	7.07828	7.30039	7.30649	7.13646	8.18626	7.56395	7.10699	7.57353	7.06222	7.16591	7.73662	7.43009	7.2056	7.45972	7.16852	7.24948	7.91386	7.7005
ENSMUSG00000000093	0.960966	1.56195	1.21891	1.57446	1.25698	1.49248	1.1113	0.824823	0.850849	1.455	1.12983	0.718492	1.19166	0.79793	1.75169	1.6987	0.684495	1.40356	1.2792	1.44088	1.29022	1.3722	1.49756	1.17805	1.33416	0.925419	1.09659	1.45542	1.4746	0.925242	1.10088	1.51442	1.61662	2.02132	1.22202	1.04123	1.39728	1.08407	1.43011	1.20772	0.715012	1.71133	0.968241	1.34867	1.29064	1.24397	0.992647	1.4274	0.86982
ENSMUSG00000000120	1.97965	0.481919	1.63571	3.69392	2.64597	0.833909	1.91701	1.52011	2.30332	2.25681	2.16806	1.18757	2.22694	0.968707	3.84116	3.8041	1.81559	1.00659	1.83217	0.614266	4.22616	1.81635	2.58303	1.27793	2.35489	0.520967	3.76533	3.69646	2.60787	1.61141	1.76832	1.35989	3.37257	4.43909	2.21078	1.08944	2.48296	1.36115	3.73222	1.29693	2.93873	3.31744	2.3035	1.78893	1.82201	1.34847	2.52845	1.6538	2.38422
ENSMUSG00000000125	4.08924	1.70651	4.25062	3.15572	0.678351	3.3421	4.05165	1.52011	4.59184	2.16267	0.97878	3.59842	4.22023	1.32382	4.81022	2.3708	0.878927	3.12435	3.87371	1.44088	4.48599	2.32179	1.10878	3.19051	3.9535	1.58592	4.67545	2.81836	0.814325	3.0005	4.00606	1.63165	4.29344	3.15141	0.915474	3.25403	4.15691	0.691539	4.691	0.719676	0.0156179	2.73472	4.1917	1.04084	4.71858	1.32304	0.601577	2.96212	4.08782
ENSMUSG00000000126	0.542699	3.06115	3.98234	2.67533	4.03268	1.07598	1.21536	3.43388	3.9581	3.48472	4.43826	0.997619	1.15762	2.9536	4.11345	2.11689	4.32485	1.16386	0.723657	3.6702	3.81497	2.76304	4.39231	1.03312	0.905145	3.25709	3.72383	2.39113	4.44545	1.19188	0.698457	3.29595	3.56872	2.35369	4.63526	1.90159	0.619141	2.97147	3.89833	4.04019	4.244	2.30186	0.291183	3.53168	4.17256	4.28162	4.17958	1.6883	0.543269
ENSMUSG00000000127	3.85759	4.28902	3.73929	3.80778	3.93923	3.86703	4.00158	4.14576	3.41293	3.89654	3.90071	3.48533	4.2078	4.10859	3.71122	3.75005	3.73514	3.53764	4.11636	4.25511	3.75224	4.06547	3.85763	3.57129	4.0695	4.14927	3.53102	4.19523	3.90328	3.60633	3.80069	3.95236	3.53157	3.66915	3.98702	3.46972	3.79372	4.1922	3.5038	3.96052	3.85439	3.45997	4.02853	4.42102	3.57984	3.99815	3.88227	3.57357	3.99038
ENSMUSG00000000131	6.65423	6.88944	6.63355	6.75208	6.77952	6.66897	6.52814	6.84487	6.54127	6.76027	6.77218	6.61406	6.66349	6.75601	6.71058	6.80418	6.71372	6.66063	6.46708	6.67982	6.47873	6.51416	6.64044	6.65885	6.48614	6.76102	6.49824	6.55205	6.73554	6.51715	6.39724	6.70833	6.52692	6.65388	6.72438	6.61778	6.52491	6.78312	6.62099	6.72116	6.83416	6.37598	6.44879	6.82376	6.51278	6.60223	6.76508	6.69712	6.45257
ENSMUSG00000000134	5.6535	5.51212	5.39739	5.42356	5.37149	5.55438	5.7131	5.52875	5.44156	5.68431	5.62115	5.57465	5.68373	5.22307	5.38722	5.71403	5.57564	5.46923	5.59963	5.25692	5.2716	5.51818	5.50996	5.49456	5.49814	5.5792	5.49015	5.42172	5.56385	5.47146	5.65645	5.53712	5.45762	5.47039	5.62305	5.65473	5.73647	5.4734	5.43056	5.83756	5.70295	5.56813	5.75582	5.54191	5.49237	5.55677	5.50211	5.58291	5.47437
ENSMUSG00000000142	4.38821	3.91043	4.3989	4.07365	4.15921	3.12592	4.35484	4.076	4.18861	4.40306	4.40309	2.92914	4.43442	4.16678	4.22969	4.09173	4.23888	3.15278	4.12626	3.96728	3.96544	4.11163	4.205	2.9989	4.17686	3.73065	4.0266	3.86429	4.16162	2.61812	4.17194	3.87838	4.33357	4.12804	4.29897	2.89577	4.19733	3.80317	4.36367	4.24461	4.08631	3.47796	4.39967	3.99721	4.68372	4.25498	4.3227	3.4683	4.13417
ENSMUSG00000000148	4.62476	4.52506	4.45493	4.66837	4.44725	4.81279	4.6148	4.79875	4.60167	4.89535	4.58146	4.81399	4.5173	4.56324	4.94895	4.65193	4.4753	4.74568	4.84801	4.67849	4.81496	4.80836	4.65674	4.6883	4.67864	4.69319	4.73636	4.90357	4.55128	4.74221	4.74256	4.48521	4.8154	4.72551	4.45398	4.79294	4.26861	4.26558	4.57473	4.43841	4.36176	4.22756	4.47766	4.4719	4.44928	4.59743	4.45734	4.49138	4.44325
ENSMUSG00000000149	7.22932	7.46047	7.71887	8.37862	7.24367	8.79569	7.07763	7.55993	7.95257	8.09759	7.25436	8.70228	7.04616	7.43486	7.9508	8.09127	7.16908	8.63898	7.09843	7.59657	8.25778	8.06283	7.23054	8.48676	7.08282	7.57913	8.35862	8.33488	7.09925	8.56574	7.0658	7.50897	7.85199	8.33783	7.09331	8.30106	6.56793	6.96064	7.61589	7.21666	6.89403	7.96178	6.63759	7.06053	7.31576	7.58521	6.69067	8.01673	6.58548
ENSMUSG00000000167	-0.106108	0.772125	1.87355	1.79299	0.938221	0.789299	-0.0764357	1.2301	1.59098	1.24135	0.698435	0.115666	0.347083	0.885844	0.700307	1.26988	0.459717	0.115703	0.302978	0.86932	0.533568	0.793417	0.992683	0.73809	0.239929	0.194991	1.05894	1.21733	0.814325	0.824159	0.019575	1.15581	1.70827	1.01286	0.319923	0.772598	0.155256	0.640523	0.366503	0.65366	0.994099	0.348493	0.402014	1.26721	0.895124	0.607265	0.0633871	0.124524	0.415631
ENSMUSG00000000168	7.18106	7.27291	7.03563	6.768	6.82242	7.17137	7.17965	7.1693	7.05743	6.70707	6.98781	7.18501	7.24469	7.10641	7.20388	6.58049	6.76768	7.14871	7.05765	7.13152	7.02579	6.83724	6.85306	7.11726	7.06802	7.10552	6.91859	6.73646	6.84044	7.0764	7.17451	7.15078	6.87843	6.61252	6.92174	7.11215	7.13081	7.17299	7.02172	6.86939	6.87865	7.01912	7.05933	7.08525	6.95902	6.70668	6.92106	7.08238	7.03155
ENSMUSG00000000171	6.74116	6.30729	6.44999	6.39859	6.62996	6.7174	6.75175	6.3343	6.56408	6.30873	6.47054	6.84229	6.63284	6.47254	6.58527	6.40359	6.61651	6.77403	6.55118	6.42122	6.48517	6.37103	6.23576	6.77522	6.65411	6.30652	6.41127	6.44443	6.32239	6.90058	6.64815	6.27945	6.45267	6.3281	6.33851	6.84275	6.88595	6.52548	6.60665	6.25707	6.20851	6.70855	6.66633	6.46815	6.40134	6.30311	6.20562	6.62659	6.87505
ENSMUSG00000000184	3.3558	6.74833	5.27407	6.09177	6.22344	4.55078	3.45517	6.85922	4.93801	6.52042	6.22667	4.61744	3.75182	7.03369	4.38315	6.16627	6.21299	4.56354	3.71233	6.95173	4.6641	6.68418	6.46183	4.68224	3.61976	6.91606	4.43208	6.16993	6.3699	4.66027	3.05709	6.85779	4.81798	5.84738	6.47823	4.69117	2.64759	6.8151	4.63561	6.31427	6.25028	5.13582	3.61068	6.80043	4.34606	6.15609	6.15732	4.89376	3.03244
ENSMUSG00000000194	5.92807	5.84972	5.91151	5.87922	5.60942	5.86364	5.90623	5.70376	5.92265	5.85203	5.74803	5.91918	6.02204	5.80252	5.88767	5.68731	5.62053	5.8467	6.12252	5.74764	5.9375	5.75059	5.70089	5.7907	5.99718	5.80716	5.98272	5.89948	5.74292	6.0222	5.98154	5.82989	6.02264	5.83023	5.73787	5.67659	6.00096	5.70828	5.83478	5.74944	5.67354	5.75856	5.92661	5.68601	5.78763	5.63375	5.6645	5.7122	5.77832
ENSMUSG00000000197	6.7376	7.04315	7.29193	6.71304	6.52625	6.70919	6.71561	6.94978	6.94159	6.48074	6.77963	6.61509	6.95927	6.84712	7.03683	6.60638	6.56267	6.6432	6.90153	6.74763	6.83905	6.68636	6.66119	6.31237	6.8267	6.95099	6.78081	6.60968	6.81124	6.46249	6.71719	6.87928	6.96981	6.50263	6.80149	6.41637	7.01593	7.04704	7.09998	6.70087	6.79828	6.70474	7.03482	6.90595	7.22413	6.52768	6.72053	6.69818	6.98312
ENSMUSG00000000202	5.51293	4.37447	4.72783	4.82758	5.1064	4.65702	5.56707	4.57677	5.18465	5.32827	4.91055	4.76637	5.35426	4.52267	5.32586	5.353	5.10259	4.8679	5.74796	4.32425	5.24716	5.18968	5.11577	4.98037	5.725	4.48086	5.52509	5.1995	4.87669	5.13671	5.93613	4.27062	4.91253	5.11621	4.85152	5.07918	5.72269	4.24865	5.24971	4.98637	4.99598	4.7557	5.54857	4.46278	4.99555	5.27956	5.0312	4.96234	5.69315
ENSMUSG00000000214	1.93769	-0.576682	4.3989	3.26609	2.73422	2.22004	1.64616	-0.0175809	5.69978	2.97705	1.80469	2.28596	1.4941	-0.303895	4.72564	3.25373	4.20754	2.73062	2.35391	0.304226	4.61205	3.07406	3.57768	2.29632	2.25388	0.578172	6.2283	2.91463	3.27324	2.2601	2.71867	0.334315	4.78415	3.52152	2.70996	2.59547	2.48296	-0.370833	3.77273	2.41405	3.01574	2.50845	2.81502	-0.323589	5.80719	2.55641	4.23234	2.88984	2.95421
ENSMUSG00000000223	4.74925	6.04027	5.4313	5.49045	5.9396	5.13592	4.58111	5.96368	5.20629	5.87262	6.17375	5.01855	4.72045	5.72419	5.23142	5.63608	6.04331	4.95927	4.53552	5.97513	5.18122	5.8473	6.18376	5.03135	4.59851	5.93993	5.10533	5.59983	6.24927	4.90884	4.51715	5.78503	5.18198	5.55256	6.24696	4.84652	4.8824	5.87066	5.36584	6.24451	6.10364	6.27803	4.84441	5.89873	5.42924	6.05161	6.22006	5.60113	4.81613
ENSMUSG00000000247	-2.86055	6.34644	4.02738	4.9811	6.41984	-0.904559	-1.72738	6.34546	3.35212	6.27678	6.13408	-0.93929	-1.94444	6.26893	3.29719	5.25695	6.11625	-0.688083	-2.18879	6.18828	3.14304	5.65139	6.13324	-0.642329	-0.59491	6.14434	3.39408	5.13815	6.11365	-1.77226	-1.86759	6.08553	3.78938	4.93258	6.09773	-0.323228	-2.43856	6.38241	4.07066	5.82449	6.22887	-1.1679	-2.33856	6.35935	4.02442	5.86603	6.04972	-0.0926212	-1.52792
ENSMUSG00000000253	4.15175	5.34545	4.69718	4.7865	4.50358	5.41268	4.12363	5.38649	4.86099	4.80864	4.8682	5.46649	3.63913	5.19538	4.68142	4.97418	4.60123	5.57806	3.81987	5.40202	4.96081	5.13645	4.55125	5.77084	3.78725	5.26763	4.80621	5.09771	4.79948	5.72557	4.00996	5.29381	4.93167	5.21564	4.65731	5.80484	4.21055	5.21028	4.88559	4.81953	4.37643	5.26572	3.96676	5.01781	4.77927	4.75069	4.31783	5.41794	3.79262
ENSMUSG00000000263	0.0595619	-3.32193	3.13554	1.06531	-1.56965	6.66357	-0.139239	-2.29013	3.18783	-1.99455	-0.587294	6.7791	-0.241596	-3.32193	3.20931	0.328499	-0.82691	6.82055	-0.521436	-2.74335	3.60024	-1.58506	-0.876524	6.8097	2.11678	-1.86712	3.42401	-1.40299	-0.208478	6.89514	0.0802053	-2.75277	3.11232	0.873659	-0.318836	6.94454	0.155256	-3.32193	2.80014	-1.09453	-0.320702	6.63332	-0.351154	-2.06	3.40827	-1.28152	-0.0329464	6.79536	0.0362032
ENSMUSG00000000266	5.42708	4.96432	5.63096	5.01508	4.70482	5.13592	5.45328	4.94535	5.38577	4.86204	4.82013	5.07075	5.55559	4.59944	5.33627	5.0376	4.73286	4.83903	5.49472	4.67012	5.13689	4.72596	4.8104	4.72121	5.27306	4.80525	5.13504	4.86278	4.90153	4.67486	5.2609	4.83975	5.30635	4.89107	4.87993	4.96753	5.53043	4.70795	5.31777	5.10845	5.1434	5.1583	5.48862	4.77052	5.54121	5.0176	5.00718	5.23456	5.3046
ENSMUSG00000000275	2.04698	2.20544	2.3222	2.23425	1.98886	2.0789	1.93236	2.23147	2.44109	2.58181	2.61999	2.61856	2.24326	2.5175	2.39381	2.73314	2.51672	2.49925	2.37066	2.50465	2.46987	2.7296	2.98868	2.84456	2.22748	2.09723	2.40023	2.48371	2.72385	2.44168	1.90868	2.27496	2.12891	2.37105	2.5928	2.17167	1.5714	2.33279	2.10981	2.33201	2.38266	2.67361	1.85499	2.0788	2.28585	1.87122	2.07626	2.33649	1.99521
ENSMUSG00000000276	6.85872	6.75804	6.28463	5.92726	6.27289	6.18749	6.89576	6.57064	6.26022	6.05236	6.4318	6.25928	6.85691	6.40719	6.28832	5.86469	6.32258	6.16085	6.54567	6.40955	6.05803	6.08402	6.3542	6.1461	6.59533	6.60203	6.05504	5.88597	6.48635	6.08772	6.53086	6.52576	6.13425	5.85665	6.53392	6.1598	6.95339	6.65322	6.45045	6.61458	6.74556	6.321	6.91844	6.74132	6.45745	6.45932	6.70194	6.43669	6.76396
ENSMUSG00000000278	3.94137	3.57592	4.04695	3.6179	3.77418	4.60648	4.16321	3.64736	4.17989	3.88184	3.98637	4.50589	3.9881	3.61184	4.01969	3.83688	3.95598	4.53862	4.11636	3.39371	4.15115	3.57544	3.81838	4.65153	4.01266	3.4067	4.03147	3.41542	3.71989	4.74567	3.75493	3.64732	4.25596	3.58239	3.53389	4.64353	3.79372	3.39735	3.73808	3.42044	3.5174	4.60019	4.0457	3.37524	3.90037	3.49372	3.66918	4.5675	4.14428
ENSMUSG00000000282	5.05914	5.419	5.11393	4.91699	5.04216	4.72964	5.32829	5.60039	5.01359	5.29815	5.41004	4.81399	5.51247	5.29107	4.79142	4.85442	5.35638	4.88495	5.15148	5.32775	5.00409	4.8825	5.48869	4.88063	5.01013	5.20997	5.02705	4.72921	5.5284	4.84899	5.14505	5.43437	5.07844	4.88806	5.52052	4.78929	4.95491	5.41007	4.87765	5.30672	5.50347	4.83459	5.19546	5.45031	5.08375	5.15181	5.32396	4.93745	4.98303
ENSMUSG00000000290	1.14432	2.28436	2.03909	2.83605	2.45142	2.52219	1.33571	2.44024	1.89799	2.73686	2.12555	1.98683	0.893734	2.10627	1.9545	2.94041	2.20834	2.22354	0.872132	2.54179	2.81499	2.81179	2.69872	1.54178	1.30921	2.53304	2.63586	2.90127	2.75144	1.88675	1.12986	2.39921	2.74131	3.05805	2.65257	1.75984	0.537536	2.42612	2.28003	3.02302	2.95185	3.10243	0.968241	2.45494	2.19636	2.73088	2.20855	2.59476	1.21474
ENSMUSG00000000295	1.70736	2.40229	2.8648	2.69519	3.10904	2.62731	1.46801	2.53429	3.25581	3.07074	2.70908	3.10434	1.08701	2.90183	2.64893	3.17387	2.97592	2.90789	1.20646	2.94447	3.00635	3.11349	2.75919	3.24911	1.68396	2.80874	2.93507	3.07798	3.00174	3.46238	1.78663	2.68615	3.2483	3.28561	2.75155	3.45139	1.19923	2.23301	2.80014	2.56534	2.36314	2.70449	1.4787	2.47322	2.83574	2.80621	2.49429	3.07073	1.75266
ENSMUSG00000000296	2.17289	3.64931	4.86649	4.80947	4.12697	4.02448	2.18396	3.98375	4.87457	4.4082	3.97842	4.07203	2.32223	3.92364	5.13931	4.61838	3.78452	3.9904	2.17486	3.6702	4.65555	4.38836	3.66877	4.0523	2.56975	3.6529	4.93131	4.70249	3.82102	4.252	2.31408	3.86886	4.70292	4.45138	3.7408	4.38326	1.79856	4.11955	5.07564	4.25578	3.83327	4.18987	2.65637	4.20834	5.09971	4.23467	3.85561	4.2814	2.54536
ENSMUSG00000000301	0.874643	1.15473	1.31891	1.36721	1.30387	2.40881	0.598362	0.866747	1.66785	1.67554	1.31781	1.82463	0.62138	1.44454	1.58711	1.34473	1.6655	2.24131	0.615442	1.05206	2.23005	1.13737	0.992683	2.34319	1.06276	1.20509	2.00421	1.30114	1.53936	2.3355	0.879946	1.74007	1.89538	1.29336	1.33578	2.49168	0.969603	1.22925	1.69387	1.38093	1.60543	2.2609	1.03855	0.990965	2.05805	0.766629	1.13245	1.96653	0.715764
ENSMUSG00000000303	3.40795	-0.469194	-1.02959	-0.768355	1.15835	-1.92783	3.65809	0.436683	-1.21853	1.455	1.59214	-2.55429	3.55008	0.318489	-1.3568	-0.560956	1.34176	-2.66335	3.5306	-1.01538	-2.0016	-1.58506	1.31623	-1.43308	3.76448	-1.59005	-0.886954	-0.769175	1.50734	1.58075	3.57702	0.880621	-1.99515	-0.907587	0.96346	-2.05976	3.45896	0.22171	0.537436	-3.32193	0.715012	4.00379	3.47147	-0.090964	-1.90187	0.428086	0.318922	1.34329	3.45393
ENSMUSG00000000305	4.51014	4.11427	5.27822	4.78187	4.9082	3.94536	4.42707	3.92047	4.83066	4.25125	4.93127	3.96577	4.79432	4.06217	5.02813	4.91093	5.05307	4.00087	4.74584	4.02526	4.89458	4.37219	5.19453	3.9348	4.6215	4.12067	4.67856	4.28029	5.33677	3.8117	4.56567	4.08984	5.20183	4.48764	5.17053	4.14175	4.63021	3.94658	4.77885	4.63512	5.15196	3.874	4.73486	3.89245	4.84805	4.42891	5.42261	4.12645	4.57605
ENSMUSG00000000308	7.70757	7.60698	8.13278	7.56495	7.64355	8.6497	7.67897	7.38345	8.29813	7.50172	7.86144	8.80056	7.64407	7.77957	8.43472	7.64366	7.64238	8.8559	7.58848	7.61011	8.26459	7.43773	7.52162	9.00217	7.69854	7.60258	8.32058	7.51609	7.75588	8.99886	7.70512	7.71596	8.11634	7.53638	7.72848	9.11792	8.05623	7.85384	8.36207	7.65133	7.72925	8.70847	7.71744	7.68341	8.32665	7.48811	7.64252	8.90786	7.87557
ENSMUSG00000000317	1.35026	0.937525	0.912391	0.970695	1.10639	0.743265	1.28877	1.26187	0.894151	1.98153	1.78661	1.18757	2.01512	1.55594	1.72025	2.15898	2.05578	1.78889	1.80779	1.18322	1.2301	2.05104	2.25372	1.21212	1.45285	0.578172	0.809686	0.878453	0.915368	0.59789	1.29244	1.09178	1.07808	1.1398	1.66085	0.649374	1.5714	0.964712	0.828408	0.511811	0.715012	1.2907	1.20065	1.13569	1.40918	1.18874	1.2599	1.20714	1.69884
ENSMUSG00000000325	4.42411	4.75027	5.10695	4.46067	4.37771	4.33884	4.57133	4.70074	4.86099	4.47337	4.68024	4.22618	4.25687	4.8739	4.77621	4.64824	4.80643	4.41495	4.6869	4.84128	4.97919	4.65203	4.73411	4.72121	4.76835	4.79925	4.94169	4.54381	4.62399	4.71776	4.62283	4.6275	5.07844	4.71875	4.46235	4.57746	4.21712	4.74766	4.80976	4.37324	4.60547	4.54155	4.42941	4.75939	5.00688	4.51843	4.49669	4.35842	4.0236
ENSMUSG00000000326	6.37061	6.07842	6.14628	6.28521	6.39298	6.08279	6.21479	6.06282	6.23097	6.4977	6.21742	6.15078	6.19041	5.97153	6.295	6.34441	6.17298	6.0136	6.21928	6.05973	6.22807	6.24504	6.22186	6.09224	6.21436	6.06902	6.19939	6.54347	6.32469	6.18266	6.26311	6.07935	6.16389	6.31358	6.23724	6.30722	6.41353	6.12147	6.41799	6.62753	6.34036	6.08766	6.3259	6.19148	6.27434	6.42238	6.2549	6.05232	6.41655
ENSMUSG00000000339	4.94552	5.06163	5.07155	5.10692	5.17422	5.49137	5.0116	5.13527	5.23394	5.24745	5.21936	5.51606	4.73784	5.13163	5.38471	5.22511	5.25491	5.71942	4.80554	5.09767	5.21263	5.09438	5.11346	5.63145	4.82446	5.09463	5.2164	5.07109	5.13419	5.65925	4.86392	4.94996	5.12907	5.2276	5.27643	5.74778	5.1631	5.17486	5.32752	5.02278	5.24286	5.37532	4.98902	5.27386	5.39947	5.25288	5.06068	5.59205	5.13767
ENSMUSG00000000340	4.12084	4.54443	4.38743	4.45777	4.38318	4.57069	4.25153	4.63251	4.37209	4.43362	4.37008	4.57979	4.0954	4.34795	4.30581	4.39445	4.35786	4.59496	4.01352	4.60434	4.3689	4.55035	4.5375	4.34876	4.03186	4.52153	4.24773	4.4823	4.27529	4.44309	3.96645	4.49143	4.22526	4.31004	4.22708	4.18121	3.81984	4.35928	4.07066	4.09096	4.19517	4.08817	4.0919	4.34861	4.14549	4.22784	4.14698	4.30938	4.00709
ENSMUSG00000000346	7.74556	7.63172	7.33088	7.7157	7.61652	7.85097	7.74865	7.59114	7.4999	7.7358	7.46369	7.87916	7.69281	7.22808	7.43635	7.60517	7.565	7.77946	7.5268	7.39481	7.38836	7.42994	7.36358	7.55531	7.50916	7.36675	7.39586	7.53947	7.38728	7.43514	7.67318	7.40865	7.19394	7.49195	7.36356	7.5071	7.73501	7.54478	7.48836	7.75581	7.62301	7.82006	7.71241	7.48039	7.44592	7.66515	7.5179	7.78428	7.63574
ENSMUSG00000000355	4.65096	5.52029	5.1995	5.24303	5.3437	5.46502	4.74004	5.43781	5.20629	5.06758	5.12538	5.55538	4.667	5.51092	5.16582	5.14883	5.25271	5.59197	4.61846	5.35409	5.20874	5.25871	5.00775	5.44349	4.70996	5.57218	4.985	5.15795	5.14983	5.47563	4.87466	5.2723	5.18796	5.07708	5.20836	5.42041	4.9783	5.40244	5.25993	5.18639	5.18845	5.44783	4.76368	5.44337	5.17359	5.08909	4.84046	5.44594	4.84119
ENSMUSG00000000374	6.66659	6.43904	6.33824	6.37953	6.36975	6.65505	6.62344	6.41687	6.36589	6.34132	6.53829	6.54411	6.68904	6.42839	6.33578	6.28981	6.40877	6.41085	6.60435	6.31348	6.41771	6.26122	6.35027	6.39903	6.5765	6.40071	6.3197	6.26692	6.34973	6.39581	6.42964	6.32542	6.29624	6.2703	6.42353	6.46171	6.51295	6.5386	6.48046	6.66362	6.47827	6.3518	6.50342	6.3408	6.45055	6.52071	6.53977	6.56525	6.40294
ENSMUSG00000000378	5.06889	4.93037	5.36071	5.62598	5.61408	5.08607	4.95447	4.972	5.43791	5.82348	5.44936	5.12112	4.95409	5.19538	5.60303	6.08946	5.43581	5.17793	4.87759	5.08304	5.45841	6.00236	5.35987	5.23975	4.90786	5.05236	5.44707	6.18104	5.3683	5.42906	4.97187	5.106	5.41235	6.06831	5.47985	5.34795	4.7022	5.03619	5.81275	5.82074	5.35825	5.03617	4.92782	4.92126	5.64754	5.97513	5.38116	4.94817	5.08094
ENSMUSG00000000384	5.29206	4.68777	4.65316	4.64047	4.73508	5.03922	5.2975	4.58934	4.86915	4.77325	4.93743	5.06773	5.22665	4.70593	4.85796	4.78556	4.86213	5.23445	5.1755	4.80609	4.81752	4.76775	4.77569	5.22314	5.13963	4.83195	4.952	4.79934	4.94101	5.29618	5.25434	4.85911	4.83078	4.84523	4.62783	5.29754	5.08985	4.8745	4.73266	4.83822	4.89087	4.72591	5.18193	4.52104	4.73683	4.82502	4.94532	4.78637	5.05172
ENSMUSG00000000392	-0.228166	-0.187773	0.995338	1.06531	1.10639	-1.92783	0.709464	1.26187	0.0485313	0.686578	1.26656	-2.55429	0.974179	0.92787	-1.11073	-0.560956	1.81559	-1.5933	0.436187	1.7038	-0.623747	0.657762	1.31623	-0.909032	1.03258	-0.981996	-1.41322	-0.330318	1.00979	-1.77226	-0.0437156	0.842216	-0.614652	-0.357441	1.47471	-2.05976	-0.217232	1.39232	-1.06374	1.06265	0.517318	-1.1679	0.968241	1.63508	-2.14754	1.53717	0.664363	-2.505	0.275596
ENSMUSG00000000399	7.00769	6.88185	7.04296	6.9968	7.3255	7.44695	7.00461	6.79824	7.24	7.13267	7.04644	7.52474	7.14721	7.04388	7.30274	7.11336	7.13379	7.6479	6.96561	6.85298	7.11055	7.05369	6.88462	7.52005	6.85068	6.95505	7.10681	7.14998	6.89868	7.55088	6.98585	6.97002	7.04204	7.05386	6.91184	7.57004	7.22424	7.09874	7.25199	7.02191	7.12013	7.4809	7.17651	7.00193	7.05397	6.98719	7.10913	7.63473	7.29167
ENSMUSG00000000402	-1.31657	2.12196	1.82901	1.89957	1.63256	3.39516	-0.587276	2.19902	2.56684	1.83664	1.73097	3.43935	-0.787247	1.95188	2.5629	1.8605	1.49797	3.53764	-1.32793	2.40065	2.82519	1.4149	1.49756	3.23261	-1.66115	1.7934	2.43003	1.94671	1.94989	3.18508	-1.655	1.76081	2.12891	1.78277	1.50745	3.38534	-1.50061	2.1258	2.09163	1.25301	1.63827	3.22463	-1.53839	2.12578	2.35837	1.72359	1.2599	3.31111	-1.2917
ENSMUSG00000000409	-2.23068	1.05021	1.07377	1.12511	1.39333	-0.129549	-1.38534	1.13037	0.712553	1.09611	1.39144	-0.317458	-1.67536	1.19207	0.416194	1.51645	1.6655	-0.441469	-1.84165	0.567002	0.582471	1.23593	0.52008	0.172856	-1.16521	0.578172	0.666799	1.12835	0.814325	0.173769	-1.02453	1.15581	1.27077	1.55872	0.96346	0.0130169	-1.89466	0.788459	0.954488	0.843282	0.58627	0.565861	-1.53839	1.04084	0.758876	0.277397	0.467161	0.399054	-0.480073
ENSMUSG00000000416	5.52951	6.96984	5.32307	5.63372	5.74941	4.55745	5.48486	6.99832	5.05948	5.56977	5.83747	4.33061	5.66567	6.76618	5.29417	5.45577	5.75048	4.20019	5.55455	6.9477	5.04828	6.03181	5.93779	4.45571	5.58127	6.93671	5.02949	5.81111	5.91293	4.07633	5.4335	6.52197	5.04587	5.5864	5.82162	4.33409	5.65174	6.73605	5.83204	6.16381	5.97133	4.71079	5.55158	6.95393	5.62567	5.86273	6.24081	4.71285	5.57302
ENSMUSG00000000420	6.16851	6.05047	6.09078	6.19479	6.01023	6.25466	6.08515	6.04581	6.04176	6.1228	5.92375	6.39312	6.15741	5.91388	6.18268	6.00832	5.96782	6.20903	6.06067	6.1193	6.19897	6.18308	6.0376	6.04576	6.03668	6.02982	5.97516	6.05543	5.88673	6.05185	6.00811	5.95664	6.0763	6.16352	5.85857	6.16262	6.13531	5.85256	5.98639	5.83011	5.86435	6.2469	6.11126	5.92719	5.99992	5.9442	5.89469	6.1684	6.07881
ENSMUSG00000000439	5.13072	5.32693	5.08344	4.98312	5.05592	5.31771	5.11613	5.17544	5.25693	5.29815	5.05538	5.42463	5.04303	5.21885	5.30746	5.28335	5.20136	5.35966	5.1755	5.1627	5.12868	5.27619	4.99272	5.20211	5.23215	5.31046	5.05601	5.34974	5.06715	5.29618	5.1956	5.24312	5.26921	5.13157	5.11584	5.31031	5.20003	5.25548	5.18687	5.11459	5.14626	5.19952	5.36066	5.34258	5.25657	5.1804	5.04896	5.37886	5.21159
ENSMUSG00000000440	1.21628	0.118248	-1.40178	-0.387961	1.70423	0.37188	0.877505	-0.26673	-0.396986	0.386887	1.39144	0.29157	0.851765	0.040602	-0.408307	-0.704519	1.37439	-0.0472241	1.24329	-0.431708	-0.73919	-1.28251	0.866416	0.172856	1.47546	-0.684182	-1.04198	-0.209399	1.82559	-0.199254	1.67312	0.157925	-0.408036	0.0398682	1.63145	-0.0905947	1.08898	-0.370833	0.172561	0.901328	1.35184	0.268095	1.66803	0.285138	-0.54248	1.32304	1.93061	0.399054	1.52418
ENSMUSG00000000441	6.47941	6.1274	5.8832	6.02761	6.05718	6.31786	6.52941	6.04581	5.93047	6.04907	6.00516	6.36142	6.44625	6.00749	6.08267	6.07166	6.20847	6.33016	6.61931	6.09035	6.02524	6.10699	6.04004	6.37761	6.59597	6.10352	6.06219	6.13038	5.98734	6.3374	6.5763	6.03428	5.86355	6.07494	6.07333	6.38774	6.41781	5.83423	5.9962	5.93283	5.89864	6.28443	6.42929	6.028	5.89514	5.96078	5.99733	6.29834	6.43313
ENSMUSG00000000486	0.254465	-0.576682	-0.184923	0.903982	0.447229	1.28321	0.251928	-0.46048	1.05542	-0.226458	-0.109932	1.2314	0.00809322	0.186226	0.15907	0.468967	0.264682	1.23651	0.156206	0.0529818	0.319472	0.584831	-0.382669	1.17805	0.0720678	-0.825418	0.451192	0.932015	-1.05073	1.06471	-0.328938	-0.194538	0.329359	0.66433	-0.208379	1.38814	-0.0820987	-0.00320497	0.954488	-0.13569	-0.760049	1.02317	0.0401585	0.441848	0.828608	-0.15097	0.664363	1.38596	0.347312
ENSMUSG00000000489	3.75662	4.97388	4.14104	4.39539	4.69165	3.87773	3.52772	4.9132	4.58195	4.76926	4.97584	3.94618	3.8187	4.83578	4.21284	4.71324	4.8124	3.89825	3.47749	4.92567	4.18717	4.78005	4.99524	3.96008	3.3096	4.94772	4.11641	4.40864	5.00832	3.52008	3.75027	5.1161	4.32635	4.68791	5.09445	3.81615	3.61629	4.92334	3.98952	4.95588	5.15763	4.0345	3.52143	4.91458	4.23167	4.79528	5.0102	3.82686	2.977
ENSMUSG00000000530	3.65238	3.50519	3.45418	4.34912	3.86298	3.53682	3.53779	3.28722	3.72617	4.39791	4.05217	3.61506	3.46911	3.55263	3.7192	4.7238	3.69696	3.70058	3.39806	3.61317	3.74688	4.64307	4.07305	3.49723	3.65979	3.16673	3.81701	4.57361	3.84042	3.67325	3.49588	3.65287	3.61682	4.51912	3.98121	3.53209	3.99055	3.37412	3.98952	4.34737	3.975	4.39308	3.72169	3.52293	3.71487	4.50153	3.98423	3.93139	3.71342
ENSMUSG00000000531	1.95181	5.8982	2.5991	4.87407	5.6164	2.2696	2.10487	5.92576	2.61939	5.88925	5.71256	2.63496	1.64916	5.76243	2.73011	5.53781	5.60686	2.78006	1.87973	5.89964	2.87511	5.66914	5.89261	2.5703	2.22748	5.97364	3.07369	5.71889	6.05396	3.0461	2.05179	5.61179	3.129	5.19629	6.0261	2.92263	2.32169	5.88306	4.19509	6.22191	6.2818	3.00658	2.24523	6.0109	2.66516	5.86052	6.0903	2.82928	2.01736
ENSMUSG00000000532	6.94465	7.01219	6.77599	6.5878	6.77328	6.12267	6.8938	6.91211	6.68843	6.74411	6.9957	6.14363	7.06235	6.76038	6.66072	6.63649	6.81301	6.10859	7.09402	7.02023	6.72253	6.71548	7.03283	6.23163	6.8959	7.02358	6.70665	6.63615	7.29654	6.22665	7.01914	6.99266	6.86543	6.58675	7.30715	6.30084	6.83989	7.0568	6.70411	7.01617	7.1482	6.12095	6.7486	7.01056	6.73333	6.92677	7.05524	6.23118	6.62389
ENSMUSG00000000538	8.25844	8.49387	8.38433	8.31204	8.56141	8.67194	8.24653	8.33809	8.44276	8.55065	8.54756	8.70277	8.35985	8.3357	8.50533	8.34051	8.41756	8.71801	8.31347	8.3235	8.42171	8.41579	8.55977	8.52199	8.24163	8.46559	8.53526	8.34757	8.55067	8.60412	8.23111	8.41825	8.38615	8.34168	8.54512	8.5876	8.44794	8.57273	8.54001	8.70951	8.8493	8.72362	8.34724	8.46522	8.58709	8.63525	8.60137	8.7412	8.13629
ENSMUSG00000000552	7.26617	5.65707	6.4782	6.56841	6.20811	7.06487	7.25294	5.58477	6.90567	6.53341	6.17722	7.04161	7.36938	5.65237	7.17009	6.72146	6.3423	7.10148	7.22004	5.61306	7.02965	6.44759	6.29722	7.07796	7.28153	5.69202	7.21669	6.59107	6.41697	7.1682	7.25397	5.99871	6.66556	6.64052	6.41708	7.10923	7.30814	5.76892	6.89443	6.575	6.4275	6.88823	7.40453	5.55484	6.81237	6.52071	6.3379	6.99893	7.23076
ENSMUSG00000000555	2.07306	1.12072	1.41243	3.5595	2.57127	1.21739	2.00676	0.98567	1.48167	3.88184	2.22288	1.31524	2.03401	1.4153	1.47853	4.15029	2.22632	1.12612	1.80779	1.38747	2.06778	4.28279	2.30331	1.07074	2.0278	0.834433	1.30396	4.5265	2.12887	0.875585	1.69267	1.76081	1.66317	4.03854	2.48185	1.26761	1.5298	0.879275	2.6467	3.54402	1.63827	2.32192	1.37382	1.22469	1.16148	3.60865	1.95593	1.20714	1.85462
ENSMUSG00000000560	6.45297	7.97997	6.75606	6.95003	7.26531	6.86105	6.23118	7.80064	6.40571	7.09891	7.17796	6.98112	6.32783	7.86385	6.07181	6.98031	7.07111	6.84907	6.03202	7.73297	6.45019	7.41226	7.21982	6.71041	6.01851	7.90537	6.29562	7.01688	7.25497	6.60547	6.16854	7.79788	6.60947	6.63065	7.13777	6.64828	6.48737	8.00045	6.63282	7.42826	7.63882	6.85335	6.38613	7.86612	6.63032	7.12643	7.41153	7.10171	6.3764
ENSMUSG00000000561	4.92419	4.73349	4.92849	4.89139	4.89677	4.84584	4.9989	4.71516	4.90399	4.95273	5.02679	4.89456	4.93412	4.76798	4.83612	4.86399	5.01995	4.97793	4.94342	4.87077	4.95386	4.90889	4.99524	5.01455	4.97287	4.8142	5.09607	4.8901	4.91379	5.04422	5.24112	4.97458	5.05026	4.81067	4.86105	5.06418	5.07907	4.90724	4.97012	4.71011	4.84588	4.74831	4.86874	4.60633	4.99934	4.83405	4.7565	4.81398	4.95173
ENSMUSG00000000563	8.01262	7.65455	7.84932	7.74904	8.08648	8.17711	7.96236	7.76506	7.99016	7.73529	7.92326	8.29319	7.83624	7.89166	8.05215	7.80768	7.94215	8.26378	7.93966	7.84618	7.97175	7.86913	7.65691	8.22863	7.83182	7.79546	7.93952	7.81633	7.72707	8.31555	8.02775	7.75104	7.79238	7.87165	7.75428	8.34019	8.12768	7.81122	7.96015	7.63056	7.57293	8.10861	8.06038	7.88843	7.9715	7.73158	7.61894	8.2301	8.15452
ENSMUSG00000000567	5.10409	5.06611	4.88564	5.22265	5.11957	5.01762	5.00617	5.2683	4.87727	5.41504	4.91264	4.90475	5.08666	5.25024	4.61884	5.2881	4.91575	4.91569	4.71994	5.0725	4.73611	5.04085	4.9257	4.4943	4.75224	4.83489	4.73038	4.88671	4.76605	4.72128	4.79776	4.87822	4.78415	5.05039	4.66821	4.58168	5.28688	5.13164	4.66357	4.76976	5.01486	4.71837	5.18968	5.09361	4.62124	4.90216	4.77083	4.92665	5.34458
ENSMUSG00000000568	7.0444	6.81364	6.89689	6.71669	6.41049	6.5653	7.01772	6.8488	6.80149	6.77028	6.61072	6.51226	7.03682	6.82713	6.67309	6.65223	6.54576	6.51491	7.13502	6.84619	6.7885	6.76995	6.85098	6.60938	7.06662	6.9112	6.85203	6.88305	6.78311	6.61968	7.00943	6.82616	6.91616	6.7631	6.87468	6.63108	7.40407	7.05741	7.03783	7.03655	7.07361	6.69516	7.13449	6.85807	7.07025	6.93832	6.95285	6.74503	7.15659
ENSMUSG00000000579	0.750873	-0.369162	0.912391	0.64271	1.47756	0.789299	1.028	-0.0175809	1.01676	0.467845	0.194297	0.836698	1.08701	0.040602	0.565233	0.252779	0.9237	0.964435	0.963253	-0.0173154	0.582471	0.42688	0.341736	0.69055	0.905145	-0.981996	0.197604	0.704691	-0.105881	0.770831	0.879946	-0.0430751	0.639824	0.12418	0.0798204	0.44223	0.537536	-0.175341	0.42576	-0.390398	0.0156179	0.424646	0.691065	0.285138	-0.457021	-0.15097	0.153689	0.221955	0.480861
ENSMUSG00000000581	4.6488	4.99045	5.22765	5.06173	5.1679	5.10894	4.67536	5.01458	5.29377	5.08051	5.15034	5.15281	4.42013	5.05548	5.00874	5.21517	5.19224	5.07026	4.41561	5.04689	5.39137	5.24399	5.01521	5.1936	4.48052	5.0036	5.16637	4.96909	5.08353	5.1128	4.61517	5.05444	5.26355	5.12391	5.02831	5.03062	4.53355	4.79509	5.09403	4.88572	4.91453	4.99305	4.57254	4.75939	5.29094	4.95691	4.62456	5.10326	4.5909
ENSMUSG00000000594	6.51967	6.37737	6.74861	6.90117	6.87092	7.21155	6.49492	6.5603	6.85041	6.90358	6.72074	7.35374	6.45065	6.44024	6.90842	6.85147	6.67415	7.36058	6.34638	6.57845	6.96196	6.72187	6.69409	7.2405	6.43227	6.41844	6.86573	6.69736	6.61491	7.17847	6.33485	6.6841	6.67695	6.85	6.57408	7.24777	6.40492	6.40265	6.45134	6.47462	6.4508	7.12847	6.46084	6.41714	6.61004	6.48175	6.41181	7.20139	6.42486
ENSMUSG00000000600	5.15076	5.19221	5.01054	5.14353	5.20852	4.58054	5.05432	5.02388	4.68725	4.80085	4.97384	4.63794	5.03836	5.02917	4.9181	4.70261	5.14102	4.49856	5.17073	4.77783	4.81496	4.82429	4.95444	4.62649	5.12362	4.97193	4.68166	4.83493	4.77951	4.36428	5.10549	4.69101	4.72229	4.79468	4.96194	4.24645	5.04256	5.03866	4.92463	5.18347	5.08504	4.64863	5.15647	5.18239	5.02556	5.01958	5.06068	4.73365	5.09923
ENSMUSG00000000605	7.89557	7.94031	7.58174	7.53633	7.74633	7.8215	7.87494	7.8141	7.67615	7.65437	7.76201	7.76546	7.95002	7.72139	7.72928	7.49189	7.76394	7.699	7.78667	7.73063	7.57778	7.57938	7.66127	7.64572	7.75044	7.74561	7.62734	7.47946	7.66811	7.58024	7.72454	7.65322	7.43517	7.41035	7.71321	7.63695	7.86615	7.73538	7.62025	7.74396	7.77843	7.53773	7.78515	7.81777	7.61425	7.70814	7.72629	7.70329	7.78888
ENSMUSG00000000627	6.02811	5.60728	5.44796	5.1757	5.53028	5.42366	6.06788	5.52548	5.37243	5.33638	5.72211	5.55538	6.1531	5.59647	5.36197	5.1976	5.35229	5.60917	6.31969	5.67288	5.58979	5.44022	5.69006	5.89924	6.13226	5.80865	5.53712	5.31991	5.80184	5.87045	6.09148	5.73613	5.67197	5.2559	5.71877	5.94408	6.07694	5.62051	5.03102	5.57985	5.58154	5.22104	5.8221	5.39864	5.18526	5.36456	5.49132	5.46596	5.63702
ENSMUSG00000000628	3.88728	2.56286	1.85145	2.26115	1.8377	1.28321	3.75625	2.50804	1.64268	2.16267	2.19573	1.46959	3.93381	2.91233	1.87105	2.15898	1.6655	1.68888	4.02414	2.80884	2.30481	2.1042	2.47179	1.03312	3.90018	2.84416	1.76793	2.44739	2.17035	1.27083	3.8923	2.72887	1.95272	2.04314	1.92598	0.939698	4.36638	2.67457	2.19743	2.10383	2.1745	1.51629	4.13265	2.35991	1.53966	2.34534	2.32972	1.6538	4.05607
ENSMUSG00000000631	6.96438	7.41778	7.04296	7.36168	7.2968	7.45946	6.81627	7.30032	7.14685	7.48541	7.38101	7.48513	6.86682	7.44575	7.13549	7.29951	7.26843	7.45351	6.82159	7.38292	7.31112	7.35927	7.41664	7.4338	6.87107	7.35094	7.21295	7.41978	7.42311	7.55779	6.65253	7.30832	7.15477	7.33108	7.41516	7.5885	6.93856	7.29811	7.07648	7.51622	7.41604	7.28158	6.77587	7.22394	6.89189	7.46904	7.34061	7.28056	6.74583
ENSMUSG00000000632	6.61538	7.97997	7.16891	8.51252	7.82531	6.27705	6.52688	7.8888	7.15411	8.68714	7.89874	6.2855	6.54256	7.75717	7.37077	8.89772	7.74497	6.34974	6.89648	7.90794	7.31926	8.91278	7.76813	6.43012	7.04458	7.98354	7.2779	9.0775	7.85818	6.29906	6.92155	7.98136	7.2944	8.79523	7.88695	6.53969	6.81413	7.98775	7.89481	8.71685	7.95379	6.17844	6.77458	7.83731	7.28779	8.57779	7.98722	6.54185	6.53838
ENSMUSG00000000682	0.208152	1.42932	0.730655	1.79299	1.51789	2.18603	0.346642	1.43906	1.20047	1.49418	1.69265	2.03708	0.153377	0.70431	0.88181	1.95908	2.07576	1.85959	0.436187	1.90726	2.78397	1.75118	1.40974	1.87518	0.871446	1.34351	2.38509	2.04722	1.60133	1.9116	0.736627	1.09178	2.19376	2.04314	1.47471	1.46324	-0.217232	0.879275	1.17774	1.38093	1.39091	2.64206	-0.543197	0.648987	1.1342	1.72359	0.992647	1.84944	0.0362032
ENSMUSG00000000686	-0.587946	-0.576682	0.912391	-0.156739	-0.801425	0.310065	-0.421982	-0.46048	0.612394	-0.670448	-0.0437368	0.778805	-0.335449	-0.121388	-0.717184	0.252779	-0.044682	0.457088	-1.32793	-0.0173154	0.582471	0.249485	-0.0154375	0.0273701	-0.187259	0.119924	0.809686	-0.209399	-0.318933	0.173769	-0.0437156	-0.11682	-0.31486	0.0398682	-0.712316	0.0130169	-0.366344	-0.175341	0.0270776	-0.699926	0.368664	0.565861	0.347662	-0.323589	0.722705	0.109114	-0.247364	0.0200328	-0.36098
ENSMUSG00000000693	1.51151	1.8379	2.16983	2.12133	1.95987	1.6752	1.38117	1.84773	1.96044	2.40807	2.13986	1.46959	1.22492	2.24571	1.44044	1.91063	2.11489	1.90487	1.62452	2.41407	2.01532	1.78413	2.20238	1.97776	1.7596	1.58592	2.00421	2.33258	2.12887	1.19188	1.54991	2.15475	1.89538	2.43847	2.06444	1.75984	1.83317	2.16243	1.66956	1.83265	1.79213	1.79978	1.87434	1.92794	1.64004	2.18524	1.90484	1.20714	1.67116
ENSMUSG00000000708	6.81593	4.6133	5.05714	5.74034	4.61004	6.09086	6.72941	4.84405	5.19983	5.17997	4.44115	6.03345	6.74672	4.5431	5.37717	5.00912	4.51973	5.59888	6.50644	4.69781	5.13893	4.89009	4.39231	5.3924	6.48893	4.38393	5.10533	5.24518	4.10926	5.38759	6.69313	4.58452	4.80246	5.11105	4.20229	5.20758	6.6022	4.57161	5.30993	4.9142	4.41958	5.72883	6.62694	4.81061	4.93163	4.97742	4.43049	5.62137	6.48969
ENSMUSG00000000711	6.9089	7.32563	7.16891	7.05609	7.1016	7.23617	6.9401	7.18957	7.15188	7.15652	7.01378	7.20438	7.04208	7.07577	7.09622	6.94991	7.07049	7.13868	6.88924	7.07932	7.18716	6.99245	7.01	7.08889	6.84309	7.21044	7.14212	6.83553	7.02346	7.05495	6.88696	7.13399	7.24073	6.93342	7.00076	7.05716	6.99315	7.26901	7.08455	7.14113	7.09891	7.34787	7.01042	7.13561	7.1554	7.0688	7.03236	7.33329	6.86287
ENSMUSG00000000732	2.33253	2.55014	0.995338	1.99881	1.47756	1.65048	2.06364	2.62259	1.09308	1.70923	1.29241	1.39448	1.74399	2.59779	1.09297	1.34473	1.34176	1.33904	2.49802	2.95369	1.53348	1.96744	1.68381	1.45908	2.74746	2.96704	1.4273	1.81035	1.66075	1.19188	2.7091	2.88816	1.77337	2.30033	1.63145	0.830475	2.8639	3.14623	1.74129	1.60706	1.31168	2.32192	2.45258	2.62807	1.10639	1.46927	0.992647	1.96653	2.49888
ENSMUSG00000000738	5.65566	5.30439	5.22336	5.33295	5.49283	5.53424	5.42778	5.31258	5.37243	5.60375	5.50294	5.54022	5.48527	5.52296	5.35687	5.40202	5.44927	5.72574	5.49472	5.45814	5.4353	5.491	5.57701	5.6855	5.59166	5.48326	5.41948	5.67244	5.40786	5.78056	5.57188	5.3734	5.39176	5.52569	5.45698	5.74025	5.39219	5.32983	5.29412	5.16877	5.39954	5.31657	5.41454	5.38181	5.08018	5.34733	5.32396	5.40503	5.42964
ENSMUSG00000000740	2.9889	3.49859	3.58715	3.84382	4.2277	3.73213	3.1352	3.59844	3.96319	4.27394	3.76417	3.80105	3.00675	3.97966	3.78147	4.19649	4.22106	3.84115	3.2062	3.73578	3.93281	4.54555	4.01471	3.90907	3.07807	3.95239	3.89921	4.3008	3.82752	3.83137	3.10165	3.88312	3.76824	4.62781	4.09329	4.07149	3.21832	3.71961	3.83416	3.9399	3.81901	3.94682	3.23743	3.80856	3.77351	3.97793	4.08521	3.83458	3.29978
ENSMUSG00000000743	6.06431	6.71311	6.23215	6.49665	6.94306	6.38123	6.04687	6.62585	6.43258	6.84984	6.79044	6.38708	6.02323	6.70632	6.34096	6.75186	6.73351	6.44383	6.0068	6.57173	6.34252	6.81947	6.68008	6.36158	5.9251	6.76642	6.39907	6.71752	6.67469	6.4844	6.0485	6.7646	6.44436	6.6441	6.56146	6.34742	5.96239	6.71617	6.20088	6.62323	6.78459	6.30849	5.95529	6.71084	6.24356	6.57422	6.5739	6.22971	5.86639
ENSMUSG00000000751	6.36402	5.89066	5.84597	5.87379	5.63715	6.43833	6.32504	5.94912	5.80421	5.80217	5.73748	6.4099	6.31244	6.01848	5.87166	5.86151	5.49819	6.37811	6.31104	5.96377	6.0197	5.8971	5.70397	6.27458	6.46229	6.08267	6.00021	5.87062	5.5063	6.34881	6.43255	5.94875	5.94588	6.04956	5.6305	6.41519	6.46823	5.94481	6.05133	5.42274	5.44434	6.1894	6.46484	6.0811	5.88392	5.58912	5.46731	6.43669	6.564
ENSMUSG00000000753	3.57693	4.11427	3.85486	4.08875	4.06025	3.71434	3.5428	3.96458	4.05667	3.74236	3.70283	3.87198	3.61424	4.08556	4.20149	3.93704	4.15687	3.85276	3.56737	4.00323	4.4892	3.6034	4.30575	4.09401	3.90851	4.16336	4.52131	3.85044	3.96939	4.252	3.67364	4.09393	4.27482	4.32793	3.61124	4.42143	3.71239	3.5364	3.92937	2.28917	3.63598	5.52337	3.63357	4.00979	3.53361	3.08105	3.63824	3.90962	3.8616
ENSMUSG00000000759	4.94375	4.80215	4.81604	4.57497	4.51857	4.55745	4.94315	4.77693	4.68108	4.47827	4.70452	4.57129	4.8646	4.63476	4.72564	4.70261	4.63191	4.53502	4.88635	4.56278	4.60319	4.2654	4.65037	4.55529	4.92439	4.63372	4.76587	4.30588	4.72836	4.3416	4.84439	4.72571	4.78415	4.59863	4.51965	4.52584	4.90698	4.64786	4.67583	4.46271	4.58033	4.53297	4.92318	4.58547	4.77265	4.46132	4.60469	4.52039	4.84429
ENSMUSG00000000766	-0.433114	-0.275619	1.87355	0.76052	-1.01503	1.34616	-1.10905	-0.568076	1.53736	0.686578	0.0801839	0.718492	-0.070431	0.11525	0.937569	-0.310674	0.193335	1.20064	-0.792501	-0.251439	1.31937	-0.322051	-1.03182	1.2454	0.011474	-0.437451	1.2714	0.10233	-0.318933	1.23189	-0.495924	-0.0430751	1.35826	0.12418	0.319923	1.34907	-0.217232	-0.370833	1.51442	-0.0234276	-0.199672	1.71133	-1.0267	-0.323589	1.83901	-0.468484	0.782288	1.38596	-0.609889
ENSMUSG00000000776	3.71168	4.05248	4.04209	3.97148	3.71469	4.21782	3.88017	4.00268	3.88485	4.10705	3.74557	4.12526	3.78565	4.16678	4.32162	3.96103	3.80262	4.19564	3.99204	4.02088	4.2068	3.95406	3.90658	4.22908	3.85348	4.03643	4.40981	4.04531	4.04382	4.22252	3.76419	3.97028	4.02149	4.26433	3.84695	4.51706	4.13627	3.79153	4.38622	4.10955	3.975	4.17892	4.18784	4.08897	4.1489	4.25161	4.02069	4.22962	4.08782
ENSMUSG00000000782	2.17289	2.51129	2.63835	3.14854	2.86507	2.5085	2.11836	2.53429	2.64497	3.50405	2.48075	2.32693	2.42598	2.388	2.80697	3.4614	2.81886	2.76786	2.1165	2.11869	2.16731	2.90461	2.2197	2.23136	1.93297	1.81736	2.48786	3.32821	2.19065	2.07451	1.90868	2.139	2.35841	2.98101	2.32539	2.23733	1.83317	2.10713	2.97893	3.33877	2.89862	2.6098	1.66803	2.23693	2.73038	3.25245	2.92445	2.35809	1.99521
ENSMUSG00000000787	8.63152	8.17923	8.14077	7.87494	7.5506	8.17033	8.69305	8.22629	8.11151	7.82589	7.88792	8.18661	8.64256	8.04244	8.0934	7.68925	7.72059	8.03184	8.48497	7.96603	7.8876	7.66922	7.69029	7.84581	8.50996	7.99409	7.90909	7.66439	7.80073	7.82675	8.4934	8.00573	7.93051	7.60904	7.9101	7.86869	8.72318	8.04343	7.98284	8.0593	8.10537	8.17763	8.58916	8.11632	8.15723	7.98915	7.98914	8.10837	8.31768
ENSMUSG00000000791	0.684764	1.31368	1.03509	2.09166	0.747837	2.53576	0.877505	1.09553	2.11484	1.9537	1.0713	2.71432	0.670495	1.15716	2.527	1.6987	0.784984	2.48441	0.872132	1.08599	2.21462	1.78413	0.463047	2.09194	0.97027	1.24096	2.52975	2.42888	0.0797192	2.50837	0.845429	0.91803	1.77337	1.97666	0.460322	2.25857	-0.532663	-0.00320497	0.871671	-0.0234276	-0.199672	0.921704	-0.443983	0.0126446	-0.376342	-0.081423	-0.643964	1.20714	-0.250973
ENSMUSG00000000792	1.43314	3.53777	3.79823	3.31825	3.954	3.01406	1.71879	3.44776	3.86323	3.35239	3.95433	2.98141	1.5993	4.10859	3.83383	3.11093	3.74764	2.90789	1.38186	3.69239	3.93281	3.50801	3.89584	2.60917	1.60414	3.86888	3.93603	2.50154	4.07691	2.97714	1.69267	4.34804	4.07842	3.21046	3.78153	2.78304	2.11217	4.39434	3.87194	3.42044	3.82616	3.66226	2.41343	3.66487	4.07909	3.48228	3.72915	2.85988	2.38422
ENSMUSG00000000794	3.1568	4.97388	5.63096	5.22948	4.75209	4.08109	3.28024	4.88032	5.19335	4.78909	4.49781	3.95274	3.60164	4.57651	5.55704	5.24234	4.55573	3.91494	3.35664	4.57478	5.30112	4.99936	4.67883	3.81245	3.4758	4.72836	5.19919	5.27657	4.77951	3.83137	3.1162	4.9203	5.33897	5.18407	4.91696	3.64123	3.49183	4.70174	5.72406	5.41778	4.86682	3.99133	3.39982	4.58967	5.66313	5.06245	4.98275	4.03557	3.29978
ENSMUSG00000000804	6.83844	7.44852	7.24715	6.98676	7.39347	7.09554	6.87704	7.38164	7.19147	6.98147	7.36053	7.03235	7.07495	7.27259	7.22924	6.81162	7.23718	7.02536	6.86137	7.23295	7.09167	6.94862	7.23	6.74573	6.85499	7.34271	7.00157	6.79364	7.25497	6.86842	6.75952	7.21841	7.072	6.74241	7.33534	6.83747	6.92659	7.37669	7.17097	7.56473	7.56494	7.09463	6.88782	7.38646	7.20541	7.51327	7.57314	7.12866	6.83273
ENSMUSG00000000805	7.64321	5.53166	5.19073	4.85653	5.69327	4.11312	7.55738	5.30307	5.69673	5.07406	5.30282	4.25831	7.3717	5.53491	5.89473	4.60702	5.32543	4.37126	7.555	5.34011	5.24526	4.86336	5.23128	4.11667	7.51087	5.41621	5.36265	4.26993	5.17297	3.95007	7.59904	5.05654	4.70014	4.47565	5.11319	3.97214	7.2668	5.55487	5.55521	4.9593	5.08205	3.82566	7.23148	5.4595	5.42361	4.82502	5.01623	3.99479	7.27165
ENSMUSG00000000811	1.83476	1.18795	2.38508	1.57446	1.90008	3.08036	1.88581	1.38238	2.55339	1.89635	1.98991	3.36261	1.69735	2.08785	2.5629	1.38075	2.03552	3.3041	1.99219	2.03433	2.50834	1.8787	1.89259	3.27352	2.29259	1.74426	2.50196	1.5948	2.04216	3.47077	2.16809	1.89818	2.75212	1.85857	1.7995	3.7045	1.72674	1.6718	2.44666	1.33954	1.9044	3.36653	1.79532	1.75944	2.6841	1.49226	2.14392	3.4683	1.99521
ENSMUSG00000000823	5.55286	5.95841	5.23194	5.42504	5.64172	4.62247	5.61424	5.95399	5.26313	5.78845	5.89766	4.67411	5.58791	5.90602	5.01199	5.53182	5.86683	4.53502	5.5212	5.67567	5.13279	5.69968	5.93123	4.93519	5.5695	5.87864	5.15749	5.78042	5.88983	4.62314	5.4736	5.85421	5.26733	5.49435	5.78703	4.7335	5.23281	5.67064	4.97261	5.5209	5.48328	4.51131	5.03489	5.65831	5.14824	5.4955	5.80697	4.39544	5.04635
ENSMUSG00000000826	8.6122	8.70007	8.55554	8.25253	8.33672	8.44856	8.64261	8.60244	8.49358	8.42418	8.53272	8.46679	8.80774	8.57827	8.60178	8.27324	8.3794	8.39503	8.69208	8.58308	8.56015	8.42724	8.62277	8.37349	8.58482	8.70932	8.52191	8.35003	8.6639	8.45256	8.55043	8.65597	8.61337	8.30744	8.6992	8.4787	8.71247	8.67352	8.51784	8.69266	8.75418	8.4216	8.59755	8.65055	8.56906	8.56667	8.70674	8.52138	8.48675
ENSMUSG00000000827	5.42961	5.0138	4.99298	5.1597	5.18679	5.82825	5.32247	4.972	5.07838	5.15574	5.15211	5.77302	5.24298	5.22939	5.01523	5.16699	5.2059	5.81591	5.33755	5.03174	5.15519	4.97459	5.11114	5.89924	5.41579	5.11411	5.28324	5.1995	5.10508	5.9126	5.4189	4.97901	5.19194	5.20358	4.98828	5.74214	5.2425	5.00879	5.10992	4.90359	4.95745	5.67723	5.32066	5.09361	5.16519	5.09661	4.79208	5.78774	5.50017
ENSMUSG00000000838	6.39083	6.30066	5.71749	5.79774	6.17222	5.7962	6.46026	6.26936	5.67517	5.83878	6.19446	5.64722	6.45153	6.07334	5.80202	5.66922	6.17414	5.46545	6.38809	6.03063	5.62523	5.97943	6.20891	5.34905	6.30077	6.18058	5.61379	5.68419	6.11365	5.35399	6.41795	5.96894	5.4038	5.48043	6.13094	5.3529	6.26931	6.15821	5.81967	6.32757	6.34658	5.65171	6.30019	6.2733	5.69615	6.14525	6.39339	5.63248	6.3207
ENSMUSG00000000861	4.15175	7.0718	3.98741	5.19501	6.31069	3.86703	4.1858	6.92395	3.86323	6.0928	6.44627	3.74167	4.21196	6.75965	3.88436	5.73852	6.24642	3.82358	4.3154	6.82563	4.02415	6.00586	6.3967	3.7384	3.99712	6.80961	3.77698	5.8324	6.45837	3.76474	4.3487	6.73281	4.00802	5.31763	6.50482	3.84452	4.31832	6.91977	4.3369	6.43218	6.51299	3.94682	4.21466	6.9135	4.10742	6.40885	6.47337	3.95991	4.36334
ENSMUSG00000000876	4.24359	4.46534	4.61759	4.75846	4.70044	5.14922	4.35199	4.48217	4.75634	4.78514	4.5997	5.13849	4.32747	4.28063	4.85072	4.7273	4.5486	5.06279	4.31972	4.46626	4.63831	4.63407	4.61481	4.95293	4.3459	4.48834	4.8399	4.80294	4.66447	4.97222	4.32384	4.43448	4.5316	4.76544	4.50756	4.97397	3.79372	4.33942	4.53492	4.35778	4.41011	4.43971	3.99798	4.35355	4.41569	4.32709	4.39853	4.52994	3.87985
ENSMUSG00000000881	6.63521	8.06485	6.67188	6.85114	7.27269	5.69705	6.57413	8.00775	6.48839	7.18748	7.56163	5.57039	6.74958	7.81009	6.68841	7.11804	7.40348	5.689	6.59548	7.96289	6.43113	7.39504	7.50229	5.75215	6.72776	7.9875	6.47966	7.23101	7.67533	5.76871	6.63368	7.70764	6.54878	6.9305	7.68173	5.81025	6.65515	7.97204	6.87729	7.60295	7.50777	5.70803	6.65308	8.02595	6.75756	7.38975	7.66716	5.8231	6.62299
ENSMUSG00000000884	2.07306	2.22158	2.11524	2.19293	2.49248	2.2696	2.02119	1.92912	2.33509	2.13815	2.53591	2.49815	2.08923	2.03114	1.62157	2.3708	2.48719	2.48441	2.05569	1.99915	2.3897	2.36599	2.14913	2.50309	2.1732	2.47398	2.25792	2.16375	2.48174	2.72012	2.15405	2.60818	2.5315	2.22596	2.34364	2.41808	1.93229	2.19815	2.09163	2.26726	2.64754	2.4182	2.18451	2.45494	2.39331	2.38273	2.20855	2.2697	2.16359
ENSMUSG00000000901	0.903995	1.15473	1.38193	1.88234	1.05248	1.79286	1.1113	0.781645	1.69259	1.67554	1.01028	2.03708	0.974179	0.79793	1.27714	1.91063	1.81559	1.63615	-0.00720702	1.38747	1.71988	1.13737	1.34808	2.03598	0.871446	1.40803	1.81387	1.75198	1.26084	1.3817	1.0103	0.91803	1.7303	1.72994	1.37178	1.56903	0.359021	1.59349	1.80962	1.49842	1.22785	2.30186	1.37382	0.885729	1.53966	1.72359	1.3	1.87961	0.415631
ENSMUSG00000000902	6.01975	5.63164	5.75219	5.9778	5.77875	5.56765	5.73952	5.63416	5.63744	5.84637	5.89556	5.64924	5.65656	5.84289	5.71495	6.07441	5.88392	5.70669	5.77179	5.75689	5.70055	5.9306	5.77012	5.75936	5.97355	5.67081	5.79076	5.86375	5.81661	5.7738	5.85386	5.64285	5.75087	6.08418	5.79202	5.77567	6.10907	5.81854	5.86185	5.6019	5.73367	5.36811	5.88428	5.79719	5.71928	5.89974	5.7265	5.54576	5.96373
ENSMUSG00000000915	5.92001	5.58407	6.01825	6.47742	5.90199	6.51567	5.78674	5.52875	6.20433	6.34266	6.04943	6.44522	5.70892	5.70317	6.053	6.39811	5.99561	6.46477	5.99875	5.792	6.46331	6.29019	6.11369	6.55151	5.90129	5.61723	6.52006	6.54884	5.95062	6.57079	5.94022	5.78756	6.19591	6.56335	6.04434	6.46628	5.62483	5.28069	5.85648	6.02383	5.69321	5.84424	5.48862	5.12285	5.75889	6.11872	5.78947	5.81336	5.43993
ENSMUSG00000000916	3.42323	2.64888	2.5991	2.95616	3.12218	3.08959	3.21269	2.42629	2.58015	3.17086	2.89776	2.98141	3.52359	2.63633	2.87994	2.86613	3.18347	3.26122	3.39806	2.65912	3.07631	2.94888	2.97854	3.5448	3.38318	2.5758	2.99612	2.87416	2.85683	3.42835	3.49588	2.77037	2.86595	2.86328	2.86958	3.18915	3.23136	2.67457	2.71955	2.96976	3.11242	3.30742	3.40648	2.56129	3.01093	2.8865	2.97486	3.2888	3.39593
ENSMUSG00000000934	2.42654	2.93963	3.3398	2.89735	2.9412	2.78331	2.27106	3.08896	3.34433	3.09643	2.8199	2.98141	2.19373	3.35887	3.12777	2.84049	2.20834	3.01502	2.52818	3.38692	3.27534	3.17689	3.05772	3.11148	2.80214	3.52052	3.44606	3.20308	3.12289	3.18508	2.18199	3.04009	3.40717	3.47411	3.23476	3.13275	2.36963	3.18234	3.16432	2.51045	2.78588	2.91714	2.38672	2.92223	3.30196	2.71142	3.1714	3.00381	2.06067
ENSMUSG00000000948	2.57078	2.18913	2.18758	1.81131	1.90008	1.57364	2.67861	2.45406	2.51229	1.41472	2.28858	2.06157	2.69881	1.86802	1.55182	1.75467	2.22632	2.20556	2.78704	2.51713	2.13489	1.93846	2.36687	2.26421	2.10233	1.9533	2.2243	1.8937	1.94989	1.96005	2.54671	2.27496	1.752	1.09872	1.92598	1.81822	2.70478	2.16243	2.24756	2.41405	1.87714	2.08434	2.4266	1.81782	2.46074	2.15674	2.12172	2.31457	2.49888
ENSMUSG00000000957	5.04603	4.64654	4.93112	5.06746	4.35562	5.48614	5.00617	4.71228	5.20199	4.77325	4.38518	5.51827	5.34294	4.97257	5.0217	5.0793	4.76089	5.616	4.92653	4.44681	4.84283	4.4817	4.61481	5.30632	4.9649	4.32666	5.05362	4.64351	4.31744	5.32884	4.83562	4.54023	4.76827	4.55374	4.21722	5.23731	4.53355	4.45834	4.53492	3.80955	4.15033	5.05426	4.69732	4.30845	4.62369	4.14321	4.10798	4.99026	4.31497
ENSMUSG00000000958	0.299337	1.42932	1.55597	1.89957	2.01727	1.31503	0.391764	1.13037	1.30042	1.98153	1.50637	1.50573	0.62138	1.292	1.09297	2.09538	1.69163	1.2715	0.615442	1.41442	1.37594	1.45638	1.25034	1.03312	0.801589	0.834433	1.64625	1.69114	1.33567	1.15072	0.534796	1.18679	1.41376	1.83374	1.29885	1.18127	0.839448	1.59349	1.34056	1.20772	1.87714	2.13055	0.691065	1.78893	0.989478	1.74289	1.377	1.722	0.768965
ENSMUSG00000000959	6.31706	6.27094	6.28257	6.50089	6.34473	6.61567	6.33662	6.29741	6.37834	6.53693	6.20981	6.72264	6.51845	6.26278	6.48825	6.56687	6.31104	6.67948	6.39833	6.14669	6.32735	6.40188	6.15928	6.52465	6.30945	6.27118	6.36573	6.51743	6.33042	6.65414	6.3717	6.30173	6.33449	6.4858	6.17491	6.75207	6.53546	6.30057	6.30219	6.22333	6.38821	6.53367	6.48622	6.4242	6.24196	6.25855	6.40493	6.73578	6.36889
ENSMUSG00000000976	4.41139	3.93998	3.83248	4.10369	3.67063	3.92489	4.37465	4.06253	3.74993	3.93264	3.60821	3.87198	4.43797	3.92882	3.76615	4.20656	3.60373	4.0267	4.39938	3.88295	3.77345	4.08544	3.71835	3.99475	4.5434	3.95239	3.74176	4.09312	3.68454	3.93803	4.36706	3.80539	3.83584	4.10747	3.62622	3.93304	4.4014	3.83756	3.73222	3.82463	3.67608	3.95327	4.58434	3.85111	3.69167	3.76315	3.81468	3.92417	4.35901
ENSMUSG00000001016	6.72737	6.5301	6.58584	6.56841	6.67637	6.67894	6.76628	6.51406	6.5716	6.4286	6.41498	6.71784	6.79319	6.55279	6.69348	6.62527	6.6477	6.62132	6.7426	6.35146	6.52559	6.47433	6.43242	6.49814	6.66091	6.50396	6.53128	6.52942	6.44259	6.56786	6.76991	6.4327	6.62057	6.56618	6.48647	6.66029	6.82921	6.43949	6.65001	6.46382	6.44501	6.45981	6.79884	6.59146	6.68186	6.39367	6.5429	6.69181	6.82725
ENSMUSG00000001017	7.29346	7.05164	6.95568	7.22488	7.09994	7.1058	7.2873	7.11381	7.06336	7.28705	7.13484	7.0393	7.27627	7.1001	6.95223	7.2407	7.21089	7.06267	7.33966	6.98302	6.98999	7.16108	7.07508	7.03459	7.26337	7.02294	7.05275	7.28089	7.09252	7.00963	7.36665	7.07311	6.99106	7.18355	7.12925	6.90384	7.13081	6.93242	6.91849	7.11531	7.07511	6.92229	7.24037	6.97412	7.0068	7.10701	7.02938	7.01686	7.1721
ENSMUSG00000001018	5.41821	5.34913	5.57475	5.75224	5.56679	6.12492	5.43453	5.37383	5.70283	5.60151	5.29325	6.15505	5.48012	5.27488	5.71695	5.70518	5.54909	6.02518	5.44618	5.25506	5.57778	5.52307	5.26921	5.94301	5.36976	5.29134	5.62349	5.60602	5.2572	5.85931	5.4189	5.32722	5.58549	5.55256	5.36172	6.06805	5.44909	5.32175	5.52504	5.4473	5.41621	6.12523	5.47917	5.45031	5.58217	5.56628	5.30685	6.17602	5.47237
ENSMUSG00000001025	3.43334	2.70733	2.57234	3.56491	3.72334	4.20514	3.31579	2.62259	2.65758	3.87443	3.39803	3.95274	2.86626	3.34342	2.49019	3.52715	3.61059	4.04704	2.79946	3.02538	3.05047	3.37374	3.40674	4.40875	2.97869	3.15738	2.82721	3.81524	3.36541	4.50564	3.15195	3.16204	2.82558	3.59722	3.25418	3.96569	3.09539	2.85322	2.54347	2.91445	3.47258	4.86907	2.96697	3.01248	2.28585	3.29883	3.12751	3.79555	3.34428
ENSMUSG00000001029	1.78829	1.63604	1.66134	2.12133	2.40915	1.65048	1.70097	1.411	1.96044	1.67554	1.94171	1.90801	2.03401	1.52889	2.35339	2.25913	1.95153	2.16891	1.6793	1.38747	2.11841	1.5741	2.09385	1.7416	1.70325	1.58592	1.85839	1.9725	1.68956	1.93603	1.73099	1.51442	1.61662	1.88297	1.95	1.87434	2.16747	1.53882	1.80962	2.19947	2.38266	2.76433	1.81549	1.87393	1.98358	2.03676	1.90484	2.2697	1.64294
ENSMUSG00000001034	5.04603	4.59793	4.04209	4.32063	4.20934	4.70584	4.72689	4.79604	4.04231	4.42857	4.31122	4.66216	4.81904	4.54984	4.11345	4.35426	4.49398	4.62909	5.09467	4.52618	4.13074	4.35036	4.28533	4.5652	5.20197	4.71248	4.24354	4.29058	4.23676	4.48095	5.04973	4.30633	4.06114	4.21712	4.17708	4.50822	4.87826	4.33542	3.89309	4.05944	3.95559	4.06456	4.6306	4.33867	4.0207	4.10642	4.26816	3.90962	4.41849
ENSMUSG00000001036	7.55287	7.8446	6.98958	7.51588	7.29898	7.61214	7.49024	7.79149	7.00716	7.4061	7.25559	7.56008	7.58726	7.61045	7.23063	7.54096	7.19614	7.55286	7.55225	7.66024	7.10167	7.50906	7.12935	7.23895	7.63217	7.68424	7.07592	7.44648	7.14548	7.28037	7.57258	7.45591	6.97212	7.32886	7.17264	7.18537	7.50748	7.73803	7.09543	7.4756	7.28087	7.16431	7.37808	7.73876	6.85372	7.42677	7.13776	7.34077	7.44818
ENSMUSG00000001039	3.29062	2.81758	3.35559	3.41126	3.94663	2.83909	3.09484	3.01632	3.18783	3.42515	3.39206	3.03184	3.02575	3.28803	3.16328	3.35678	3.50406	2.75555	2.96295	3.22888	3.05914	3.42687	3.48044	3.03741	3.30329	2.97771	3.37122	3.46168	3.53378	3.18508	3.27377	3.35851	3.50625	3.47411	3.33848	3.23273	3.10958	3.11853	3.3593	3.20689	3.14706	2.99413	3.16069	3.24301	3.54402	3.2923	3.07069	3.40746	3.17722
ENSMUSG00000001052	5.82635	5.7642	5.76849	5.56791	5.3493	5.75619	5.78463	5.67308	5.4776	5.14655	5.53172	5.53804	5.86608	5.56185	5.59438	5.25695	5.43774	5.5174	5.79368	5.56124	5.47145	5.27619	5.31424	5.4789	6.00982	5.60352	5.41762	5.42639	5.52241	5.44191	5.75853	5.49287	5.61687	5.47642	5.52452	5.38222	6.05694	5.77041	5.71072	5.54613	5.59206	5.61561	5.88785	5.78078	5.65355	5.58779	5.64127	5.67612	5.75049
ENSMUSG00000001053	3.72407	3.034	2.70147	3.01266	2.80113	3.08036	3.69006	3.31019	2.82357	3.12167	2.77475	3.13927	3.35356	3.29607	2.86564	3.3294	2.69518	3.20802	3.61733	3.45989	3.03299	3.44759	3.2968	3.37474	3.92092	3.54942	3.34799	3.32821	3.22484	3.74414	3.81414	3.66942	2.56865	3.35704	3.25418	3.49678	3.51333	3.47948	2.84424	3.74761	3.31898	3.04327	3.9163	3.22154	2.79277	3.35636	2.99942	3.24311	3.75356
ENSMUSG00000001054	5.03281	5.3601	4.36421	4.75846	5.24502	4.21361	5.11445	5.34631	4.49672	5.32827	5.23278	4.51034	4.84066	5.23568	4.37308	5.03195	5.02766	4.43052	5.02235	5.29005	4.5083	5.17423	5.0251	4.36399	4.99456	5.18947	4.57232	5.30477	5.00546	4.40422	5.09818	5.1925	4.32273	5.02868	5.12379	4.4494	4.81473	5.25548	4.54498	5.13591	4.99914	4.24866	4.88552	5.15434	4.41852	5.08721	4.96727	4.35305	4.92854
ENSMUSG00000001056	3.52592	3.92528	3.69034	4.02739	4.51359	3.30296	3.38438	4.21231	3.77332	4.54974	4.5893	3.58159	3.16079	4.14912	3.76615	4.46326	4.40993	3.70058	2.92944	4.09356	3.69779	4.62045	4.27709	3.68482	3.1501	3.96316	3.76533	4.70249	4.33579	3.48739	3.38008	4.34804	3.54406	4.50739	4.44977	3.51454	3.39089	4.14722	3.72634	4.18743	3.98142	3.37615	3.36604	3.80856	3.94029	4.60536	4.21672	3.32214	3.27241
ENSMUSG00000001062	5.408	5.5268	5.1116	5.26147	5.74091	5.16458	5.29898	5.46535	5.26726	5.73629	5.97554	4.99014	5.21428	5.36176	5.29684	5.40202	5.88109	5.00157	5.18263	5.41542	5.26787	5.44795	5.7891	5.35858	5.19688	5.45871	5.29543	5.33242	5.73776	5.13671	5.34051	5.4392	5.08914	5.44193	5.67621	5.07918	5.15969	5.41767	5.18044	5.47385	5.56028	4.77401	5.18581	5.18793	5.26917	5.42257	5.5064	4.81788	4.82871
ENSMUSG00000001065	4.3407	3.58841	3.76906	4.33336	3.91677	4.61609	4.19855	3.77944	3.86866	4.09436	3.6438	4.59245	4.08185	3.85994	4.22409	4.25102	3.97206	4.58108	4.60791	3.91161	4.29013	4.39903	4.03442	4.80172	4.51094	4.04153	4.39855	4.59452	3.71289	4.74221	4.3882	3.93422	4.0827	4.62781	3.80146	4.54325	3.8455	3.28557	3.74391	3.59767	3.67608	4.33999	4.11649	3.38493	3.7377	3.94913	3.78673	4.33138	4.08782
ENSMUSG00000001082	4.23784	3.97846	4.3004	4.2248	4.15282	4.1311	4.05516	3.91048	4.27305	4.2683	4.05971	3.86504	4.11771	3.92882	4.18431	4.39885	4.38613	3.94235	4.17473	3.80361	4.17924	4.05201	4.15636	4.18258	4.10618	3.83994	4.26022	4.19523	4.12517	3.93803	4.16845	4.32733	4.35499	4.09708	4.02143	4.18121	4.5388	4.02326	4.14748	4.07844	4.24932	4.23815	4.2595	4.10664	4.18922	3.93661	4.2732	4.07522	3.99038
ENSMUSG00000001089	7.21219	7.06063	6.42121	6.01779	6.02605	7.33937	7.30252	6.94367	6.46704	5.86517	6.42743	7.34317	7.53185	6.84164	6.82033	6.00832	6.09927	7.33858	7.29322	6.94712	6.54268	6.07073	6.31545	7.23015	7.18495	6.98576	6.47788	5.98274	6.42984	7.2726	6.96591	6.83291	6.23013	5.89765	6.46162	7.26361	7.33707	6.90701	6.59218	6.71712	6.56943	7.38229	7.33856	6.99246	6.56415	6.49675	6.43337	7.45038	7.26299
ENSMUSG00000001098	5.56784	5.95359	6.0477	6.05477	6.07756	5.78204	5.57931	5.9757	5.92656	5.98519	6.00516	5.84707	5.50741	6.1023	5.86987	5.99676	5.89099	5.88392	5.75435	5.98416	5.92689	6.06236	6.12637	5.76798	5.50228	5.91933	5.80931	5.95552	6.05257	5.82375	5.55463	6.05437	6.06984	5.91699	5.93125	5.88214	5.68292	6.20395	6.0677	6.19315	6.28957	6.32845	5.56057	6.18318	6.11253	6.01437	6.25999	6.07532	5.68279
ENSMUSG00000001100	6.76235	6.71524	6.44447	6.53779	6.9751	6.65583	6.71339	6.60123	6.53787	6.6903	6.61457	6.58691	6.62663	6.66653	6.61015	6.53026	6.74758	6.6997	6.63065	6.63969	6.49957	6.64884	6.63561	6.73258	6.55078	6.72586	6.61069	6.63917	6.65107	6.85967	6.62354	6.66084	6.5111	6.62524	6.65118	6.77159	6.72363	6.71155	6.4909	6.55593	6.68201	6.50546	6.68151	6.6895	6.45745	6.58228	6.55123	6.7024	6.67443
ENSMUSG00000001103	3.47793	2.20544	-1.20372	-1.00426	-0.302808	-1.92783	3.4919	2.06137	-1.21853	-0.506794	0.350144	-2.05591	3.29212	1.44454	-1.3568	-0.430394	0.332666	-3.32193	3.4852	2.37343	-2.32326	0.151875	-0.876524	-1.43308	3.26487	2.01675	-1.41322	-0.330318	-0.105881	-1.77226	3.46211	1.51442	-1.31587	-1.08556	0.391829	-3.32193	2.8639	1.77001	-0.909295	-0.0234276	0.368664	-2.56479	3.03734	2.03025	-1.69201	0.0483554	-0.367843	-0.659366	2.87149
ENSMUSG00000001105	4.7452	4.67903	4.74291	4.78187	5.54744	4.81835	4.70695	4.69784	4.81948	5.21557	5.31233	4.78119	4.61776	5.02434	4.82877	5.03478	5.37463	4.90737	4.74904	4.97629	4.85283	4.94211	5.16578	5.15691	4.80674	4.87539	5.00494	5.18578	5.12367	5.24577	4.85744	5.08148	4.83587	4.90007	5.21085	5.09402	4.86159	4.79509	4.867	4.98302	5.0023	4.73342	4.71621	4.7063	4.64075	5.09286	4.94532	4.6398	4.90199
ENSMUSG00000001119	3.19293	2.58796	1.58304	4.59097	5.28939	1.59971	3.40103	2.99757	2.07776	5.27583	4.87035	1.54098	3.38333	3.5459	1.75169	4.82204	5.59307	1.60905	3.32263	2.97195	2.26042	5.00984	5.45435	2.63451	3.50906	2.93455	1.9227	4.69863	4.41988	2.74798	3.22089	3.80039	2.41392	5.19386	4.71802	2.36031	2.41604	3.43526	2.94895	5.01623	4.82106	4.62865	2.54001	2.94859	1.01961	4.92346	5.28453	2.24674	2.91934
ENSMUSG00000001120	6.04879	5.37099	5.80056	5.41759	5.51542	5.91904	5.91012	5.3537	5.77265	5.66082	5.63385	5.76745	5.95425	5.42365	5.71894	5.47047	6.18453	5.77991	6.00144	5.40202	5.61205	5.38491	5.90203	5.81168	5.97256	5.3643	5.73664	5.41468	5.84411	5.75847	6.0466	5.53411	5.73598	5.45012	5.66356	5.71166	6.2422	5.81854	5.95656	5.56197	5.88673	5.81624	6.03377	5.42705	5.84869	5.44925	6.37474	5.83277	5.80881
ENSMUSG00000001123	1.67367	1.97744	2.13367	2.59302	2.51259	3.21294	1.60843	2.23147	1.87656	2.44853	2.18196	2.99418	1.93699	1.73231	2.00757	2.87878	2.20834	2.86271	1.38186	2.1511	2.36195	2.76304	2.1671	3.01828	1.88311	1.7934	2.51592	2.53654	2.04216	2.84147	1.95798	1.97118	2.09535	2.54935	2.34364	3.1212	1.83317	2.14423	1.91678	2.56534	2.56454	3.53919	1.93089	2.23693	1.45399	2.44298	2.18733	3.20787	1.25259
ENSMUSG00000001127	7.12413	6.97043	7.55891	7.25572	7.08826	7.31352	7.08966	6.95707	7.52034	6.91264	7.00257	7.31672	7.02034	6.87424	7.33748	7.1333	7.19842	7.32927	6.98204	6.81682	7.46249	6.89965	6.85583	7.36496	6.93517	6.92642	7.34641	6.98318	6.90867	7.25571	7.14333	6.9622	7.59303	7.11952	6.88328	7.26427	7.05035	7.0048	7.34271	6.84279	6.96534	7.28222	7.12443	6.91518	7.68351	6.79312	6.92667	7.26063	6.98874
ENSMUSG00000001128	2.8221	1.51035	1.31891	2.03043	2.22648	1.11265	2.72342	1.59684	1.50979	1.64105	1.98991	1.31524	2.52277	1.44454	1.78247	2.3708	2.74593	1.40356	3.2155	1.38747	1.37594	1.99585	2.48617	2.5571	3.14306	1.55775	1.7444	1.8937	1.50734	1.83572	3.22761	1.74007	1.51875	2.28209	1.90156	1.13609	2.94526	1.79355	1.56801	1.42117	1.67038	1.93611	2.74315	1.53422	1.78741	1.78074	2.2704	1.46769	3.03244
ENSMUSG00000001134	2.43662	2.22158	1.68652	1.89957	2.34333	2.1155	2.14496	1.54614	1.59098	2.23384	1.95795	2.30659	2.10718	1.47321	1.75169	2.35278	2.27896	2.58521	2.1938	1.99915	1.97925	2.20498	2.03636	2.46121	2.24074	2.07753	2.17234	2.44739	1.71781	2.94139	1.97404	2.00634	2.0258	2.50287	2.04227	2.5095	2.22073	1.86196	1.97745	2.07889	1.87714	2.32192	2.23029	1.98	1.69708	2.098	2.07626	2.0485	2.01736
ENSMUSG00000001138	5.42961	5.16118	5.47712	5.27803	4.87364	5.19696	5.4032	5.06722	5.26932	5.34176	4.92715	5.00284	5.59905	5.04835	5.12437	5.19255	4.92404	5.18712	5.55089	5.15073	5.23956	5.09438	4.93359	5.01937	5.49952	5.1357	5.25853	5.16915	5.08081	5.13407	5.64521	5.24496	5.37787	5.28824	4.93812	5.06719	5.60243	5.21465	5.17181	5.16285	5.16329	5.12444	5.50578	5.19345	5.15165	5.00965	5.13461	5.20805	5.49228
ENSMUSG00000001143	5.78257	6.03343	5.7372	5.6195	5.42285	5.34878	5.67139	5.89443	5.57395	5.38409	5.2576	5.21416	5.8555	5.93206	5.53687	5.56546	5.33582	5.26081	5.83045	5.83378	5.47954	5.70184	5.39651	5.20211	5.80416	5.96562	5.39513	5.45869	5.38161	5.31027	5.68723	5.72033	5.51268	5.27908	5.12379	5.28207	5.80564	6.0597	5.52335	5.56197	5.60042	5.54059	5.71883	6.07214	5.6047	5.39538	5.59367	5.47587	5.68971
ENSMUSG00000001150	5.49737	5.53004	5.13694	5.27803	5.25401	5.24111	5.5183	5.56899	4.956	5.23305	5.35896	5.10649	5.64739	5.54338	4.87591	5.35526	5.27232	5.17562	5.5943	5.46783	5.05695	5.41415	5.31827	4.99267	5.5563	5.45299	5.05122	5.36686	5.35487	5.14982	5.29647	5.36495	5.07199	5.36821	5.30232	5.0881	5.2425	5.55659	5.18044	5.46425	5.21591	4.95504	5.48862	5.42471	4.98032	5.34259	5.41578	5.04454	5.35114
ENSMUSG00000001151	5.10883	4.46534	4.19468	4.06985	4.50358	3.82345	5.06307	4.35906	4.21447	4.58192	4.38518	3.74923	5.09117	4.43432	4.24081	4.30825	4.25649	3.85852	5.27222	4.55372	4.16727	4.45125	4.65992	3.79007	5.16593	4.35558	4.16152	4.42274	4.55911	3.78506	4.97586	4.6275	4.47075	4.50346	4.68262	3.77252	5.08626	4.54759	4.43029	4.30499	4.41011	3.85348	5.14655	4.42102	4.26663	4.56255	4.59263	4.02885	5.15526
ENSMUSG00000001156	4.8106	4.52181	4.34457	4.66334	4.36118	4.2511	5.02956	4.7351	4.50722	5.17697	4.65306	4.2636	5.13339	4.51924	4.81022	4.82204	4.67838	4.3262	4.93781	4.54764	4.49559	5.05779	4.71897	3.95506	4.74992	4.43901	4.4756	5.10355	4.49117	4.1408	5.03066	4.69371	4.48053	4.91198	4.75598	4.02886	4.47995	4.02326	4.48703	4.96951	4.56333	4.08817	4.90448	4.26714	4.43817	4.95277	4.80607	4.03557	5.17016
ENSMUSG00000001157	4.39856	4.18591	4.00753	4.20068	4.45246	4.38079	4.45125	4.38453	4.05667	4.4235	4.51713	4.40425	4.47991	4.38614	4.11345	4.26071	4.63191	4.5422	4.43563	4.51065	4.21845	4.53591	4.50961	4.64843	4.4861	4.60648	4.45037	4.45054	4.43272	4.35977	4.45555	4.51908	4.37261	4.15835	4.51563	4.35889	4.21712	4.09607	4.09825	4.29961	4.32692	4.46697	4.1917	4.12409	4.11442	4.27831	4.1688	4.52039	4.36334
ENSMUSG00000001158	4.78716	4.54443	4.56425	4.5397	4.83425	4.41422	4.67992	4.5577	4.57198	4.70809	4.63801	4.19332	4.64873	4.79094	4.46607	4.62215	4.80344	4.49856	4.63241	4.66732	4.53339	4.74282	4.55466	4.48736	4.65407	4.47334	4.57565	4.90692	4.68965	4.64923	4.90221	4.47269	4.60199	4.86068	4.68262	4.58589	4.69751	4.54065	4.55496	4.70604	4.67042	4.41658	4.63628	4.74065	4.60642	4.84525	4.49237	4.46176	4.8098
ENSMUSG00000001173	5.76568	6.02886	6.2836	5.79544	5.76834	5.37544	5.85177	5.90955	6.09376	5.58118	5.9924	5.54239	5.96413	6.06394	6.30166	5.79133	5.74113	5.24769	5.90417	5.90678	6.01748	5.68012	5.85153	5.25821	5.87496	6.05018	5.92502	5.47457	5.90681	5.25308	5.70899	5.98995	6.29439	5.716	5.967	5.28207	5.90049	6.25041	6.18917	6.05133	6.00478	5.44097	5.86868	5.98247	6.38335	5.827	6.07882	5.53157	5.85568
ENSMUSG00000001175	11.0488	11.5965	10.9721	11.0642	11.7287	11.1002	11.0312	11.5781	11.1245	11.5886	11.77	11.1136	10.9663	11.4034	11.0154	11.2626	11.7101	11.0726	10.9403	11.4346	10.9963	11.4852	11.6445	11.0713	10.8446	11.5289	10.9596	11.3453	11.6326	11.0013	10.9985	11.4207	10.8643	11.1341	11.6655	11.0024	10.9985	11.5646	11.0678	11.8562	11.834	11.1103	10.9602	11.5129	11.1338	11.7092	11.6768	11.1268	10.861
ENSMUSG00000001211	8.6734	8.4339	8.3635	8.38073	8.56773	8.82257	8.61656	8.26771	8.37202	8.48196	8.45776	8.7841	8.66261	8.26009	8.57291	8.42756	8.3919	8.85175	8.64017	8.35623	8.44998	8.39294	8.45444	8.64867	8.56749	8.39446	8.43432	8.41172	8.50377	8.69862	8.54993	8.32907	8.34123	8.41543	8.46613	8.75667	8.53363	8.25403	8.38021	8.50329	8.4628	8.61532	8.47078	8.24788	8.31208	8.44544	8.40106	8.73244	8.37081
ENSMUSG00000001227	6.37651	7.47189	7.25137	7.05225	7.28516	6.4819	6.35739	7.46845	7.30412	7.36838	7.56925	6.43706	6.31726	7.51975	7.12503	7.2716	7.31749	6.55541	6.45143	7.57396	7.36758	7.55751	7.55099	6.76163	6.31964	7.65587	7.51884	7.43956	7.65584	6.84603	6.40319	7.65322	7.47486	7.29289	7.59395	6.6583	6.4121	7.47779	7.1519	7.40901	7.33634	6.34447	6.29751	7.34798	7.2812	7.22752	7.22821	6.43415	6.22519
ENSMUSG00000001228	-0.672074	0.897919	0.52268	1.69774	0.0670384	0.646541	-0.773988	1.09553	0.123223	1.56948	0.138368	0.655547	-0.153476	1.08471	0.492637	1.64047	0.459717	0.115703	-0.191522	1.332	0.319472	1.81635	0.627798	0.784114	-0.692342	1.1683	0.615843	2.04722	-0.0100983	0.925242	-0.587274	0.219149	0.0776975	1.58871	0.164373	0.939698	-1.19142	0.691539	0.366503	0.901328	0.202913	0.973329	-1.0267	0.58319	-0.227377	0.943877	-0.367843	-0.844273	-0.752552
ENSMUSG00000001229	6.02727	6.34828	5.91417	5.82616	5.99423	6.16257	5.96713	6.05377	5.90158	6.07353	6.17549	6.21221	6.03968	6.22957	6.09345	5.98657	5.97847	6.29126	6.00814	6.24005	6.02745	5.99358	6.1604	6.29658	5.96659	6.2603	6.05981	6.02495	6.22979	6.23528	5.91859	6.12205	5.76695	5.90809	6.09504	6.24473	6.04037	6.10745	5.99864	6.31026	6.08589	5.9782	5.94044	6.14378	6.06276	6.15249	6.05851	6.14219	5.89957
ENSMUSG00000001240	4.74723	5.13799	4.23364	4.64558	4.93824	4.97842	4.81442	4.96719	4.62756	4.82794	4.61001	5.06168	4.57326	5.07898	4.42764	4.76526	4.79141	5.16403	4.79318	5.03392	4.67541	4.89009	4.77276	5.04086	4.6762	5.1452	4.85096	4.57361	4.69322	5.21616	4.96585	5.13806	4.62275	4.85452	4.62411	5.02133	4.93513	5.26604	4.49397	4.81953	5.0023	5.74563	4.75327	5.42236	4.56105	4.8718	4.74565	5.15968	4.94018
ENSMUSG00000001247	3.59054	3.34506	3.21557	3.68897	3.68842	3.3421	3.25604	3.32531	3.47128	3.34169	3.54508	3.16209	3.28425	3.32781	3.36992	3.52715	3.54045	3.37821	3.314	3.3801	3.51463	3.26122	3.59769	3.40452	3.41277	2.87872	3.40162	3.38693	3.40938	3.41971	3.45067	3.18524	3.09544	3.39995	3.33848	3.47879	3.62619	3.31026	3.48999	3.29614	3.75307	4.28487	3.33844	3.21069	3.10527	3.29883	3.10505	3.13469	3.26317
ENSMUSG00000001248	5.85105	6.09055	5.93271	5.96251	6.19106	5.60995	5.62254	6.1094	5.80279	6.03253	6.19703	5.51384	5.56374	6.13631	5.71894	6.06476	6.37088	5.71307	5.68577	6.21918	5.94336	6.0163	6.26003	6.10363	5.81971	6.13841	6.07049	6.00634	6.19504	5.71502	5.80305	6.14688	6.00919	6.07759	5.97872	5.53364	5.75915	6.07299	5.83887	5.99079	6.02665	5.39911	5.72417	5.9338	5.97419	5.93163	6.01701	5.51965	5.49228
ENSMUSG00000001249	2.19681	0.311512	-0.0129248	-0.768355	0.528454	1.83736	2.02119	-1.46936	-0.88996	-1.06683	-0.17931	1.73614	2.4543	-0.89711	-0.0419472	-1.04324	-0.133628	1.66276	2.67019	-0.251439	-1.00214	-0.819544	0.277027	2.28035	2.5592	-0.132012	0.265301	-0.951159	-0.871674	1.9116	2.31408	-1.03822	-0.614652	-1.52503	-0.318836	2.21578	2.74169	-0.370833	0.0270776	-0.699926	0.112303	1.82809	2.41343	0.0126446	-0.0923627	-0.22404	0.467161	1.61845	2.66246
ENSMUSG00000001260	4.55014	4.70509	6.33028	5.65162	5.61408	5.31967	4.58354	4.76866	5.90688	5.17697	5.39521	5.47791	4.4902	4.58638	5.60948	5.68911	5.21268	5.33092	4.5318	4.83131	5.93868	5.09766	5.66341	5.13488	4.35507	4.68345	5.41762	5.12383	5.47354	5.15243	4.49783	4.918	6.10504	5.43988	5.38833	5.09106	4.6104	4.72028	5.80997	5.14194	5.76932	5.51033	4.63911	4.63502	5.9243	5.20497	5.40203	5.53632	4.64526
ENSMUSG00000001270	10.7567	9.535	9.95539	10.318	10.2102	10.637	10.7336	9.41495	10.3075	10.3559	10.1621	10.6832	10.5802	9.60798	10.2726	10.5302	10.1332	10.8704	10.5418	9.75603	10.327	10.3952	10.1576	10.9788	10.6668	9.63589	10.4109	10.6268	10.1207	10.9924	10.7319	9.67043	10.1588	10.5724	10.0309	10.9563	10.9128	9.51075	10.3943	10.2758	10.0124	10.5304	10.6992	9.60032	10.0479	10.5474	10.1095	10.7337	10.851
ENSMUSG00000001280	5.17954	4.55402	4.7814	4.96073	4.28726	4.72373	5.2781	4.89559	4.68417	4.79302	4.46408	4.81399	5.36362	4.47031	4.70571	4.62965	4.40993	4.80361	5.37329	4.55977	4.70608	4.66093	4.65037	4.56191	5.2503	4.6438	4.59552	4.714	4.25616	4.43883	5.21432	4.54621	4.49347	4.58382	4.42428	4.38809	5.13909	4.58179	4.48355	4.47709	4.57186	4.91269	5.30292	4.66714	4.58895	4.72908	4.63243	4.75822	5.25419
ENSMUSG00000001281	2.07306	0.481919	0.577551	0.683058	0.528454	0.960016	2.24671	0.824823	0.894151	1.14616	0.398563	0.997619	2.29116	0.842557	0.249966	1.23094	0.332666	1.30567	1.80779	0.184066	0.92347	0.856742	0.138193	1.27793	2.33029	0.633195	0.615843	1.08171	0.164271	1.06471	1.89186	0.842216	0.730053	1.1398	0.525709	1.42618	2.11217	-0.370833	0.0270776	-0.390398	-0.452822	0.868164	1.94926	-0.76279	-0.73027	0.223455	-0.985747	0.698933	2.18332
ENSMUSG00000001285	4.51965	4.20632	4.4439	4.48939	4.49855	4.57398	4.60046	4.1415	4.60819	4.33456	4.43245	4.68203	4.38378	4.35952	4.39316	4.5724	4.53784	4.64919	4.471	4.40374	4.38966	4.2654	4.14734	4.8539	4.49995	4.33913	4.58562	4.54381	4.30353	4.69647	4.61517	4.27423	4.41743	4.43083	4.27064	4.83242	4.58015	4.58179	4.5214	4.08471	4.12737	4.47595	4.64757	4.40206	4.6359	4.20366	4.25292	4.49625	4.64526
ENSMUSG00000001288	3.27385	2.89002	2.87579	3.60221	3.23538	2.98468	3.47103	3.28722	3.23069	3.93264	3.38607	3.06855	3.33083	3.10781	2.93577	3.90029	3.41278	3.02531	3.38987	3.01661	3.08482	3.566	3.48044	3.30543	2.93858	2.48897	2.88214	3.42479	3.11229	2.66272	3.0721	3.16204	2.83578	3.31281	3.10172	2.67661	3.36746	3.01218	3.13799	3.2522	3.52621	3.58968	3.70016	2.88175	3.17385	3.63471	3.22445	2.93364	3.41274
ENSMUSG00000001289	5.46327	5.8982	5.80632	5.93563	6.57725	5.51554	5.46784	5.7493	5.89627	6.04578	5.9361	5.60412	5.06386	6.10459	5.74261	6.16369	6.38695	5.71624	5.44816	6.1193	5.81624	6.16443	6.23363	5.8103	5.37728	5.84553	5.8192	6.22059	6.0498	5.78056	5.51537	5.88995	5.89437	6.23755	5.967	5.96522	5.4266	5.82712	6.02043	5.91004	5.92383	5.62976	5.46647	5.76788	5.9113	6.31928	6.0453	6.03902	5.73219
ENSMUSG00000001300	4.97866	4.81549	4.30853	5.16684	5.84169	3.31088	4.93935	4.71228	3.89021	5.67581	6.00906	3.36261	4.88815	5.35984	3.83383	5.4151	5.67556	3.56611	4.98206	4.97855	3.67542	5.71472	5.96243	3.57783	4.93054	4.95853	3.49623	5.48356	6.03022	3.55992	5.03449	5.36665	4.39692	5.26754	6.04015	3.54943	4.87826	5.03372	4.43029	5.79034	5.97776	4.23815	4.65877	4.714	3.70563	5.61946	6.09601	3.27751	4.72147
ENSMUSG00000001305	2.08592	1.93893	1.80622	1.55285	2.15153	1.57364	1.91701	2.06137	1.64268	2.18679	1.61281	2.10933	1.64916	2.69834	1.55182	2.2199	1.95153	1.88241	2.07624	2.45358	1.88493	2.42985	2.14913	2.28035	2.07298	2.39658	1.79109	2.16375	2.04216	1.98368	2.16809	1.8409	2.0435	2.54935	1.7995	2.36031	1.9	1.6718	1.74129	1.89112	2.03347	1.71133	1.89344	2.21537	1.82201	2.15674	2.05299	2.02169	2.14359
ENSMUSG00000001313	7.14348	7.23516	8.10736	8.25232	8.14922	9.07019	7.2087	7.26402	8.4703	8.22896	7.84297	9.1079	7.03741	7.19189	8.27006	8.41404	8.08204	9.08356	6.908	7.18924	8.4099	8.05947	7.6211	9.06803	6.88749	7.28428	8.42094	8.20526	7.51754	9.02685	7.19222	7.39544	8.1775	8.26426	7.52567	9.03188	7.0402	6.89277	8.00668	7.87331	7.68916	8.75646	6.96601	6.66585	8.15913	7.95128	7.54108	8.78096	6.99503
ENSMUSG00000001323	5.78454	6.86846	5.90079	6.11592	6.62535	5.87035	5.64135	6.84159	5.73593	6.41845	6.5677	5.77116	5.78477	6.73619	5.90526	6.17014	6.4676	5.71624	5.82591	6.65248	5.78785	6.47937	6.5075	5.47013	5.725	6.81779	5.74555	6.39641	6.69792	5.57425	5.52903	6.6442	5.78811	6.1685	6.65118	5.44378	5.37173	6.74438	5.80997	6.45416	6.46345	5.26572	5.43423	6.66784	5.64271	6.35813	6.41751	5.31681	5.36632
ENSMUSG00000001334	8.35525	7.34417	7.17114	7.15399	6.9263	7.75383	8.35926	7.28059	7.68465	6.95011	6.8135	7.78489	8.3474	7.01188	7.97473	7.18641	6.86774	7.9325	8.31347	7.27676	8.00099	7.12777	7.04321	8.02628	8.26615	7.28964	7.91305	7.309	7.06529	8.05301	8.33584	7.10438	7.44686	7.33662	7.02711	8.10028	8.56454	7.10758	7.65472	7.03169	6.91093	7.64558	8.44047	7.26583	7.58432	7.16182	6.8943	7.8586	8.32935
ENSMUSG00000001366	6.62368	6.01156	6.53042	6.05574	6.18167	6.93267	6.58206	5.95155	6.81494	5.98175	6.53829	6.97066	6.27223	6.14969	6.65137	6.04946	6.41858	7.09783	6.28368	6.1557	6.68453	5.96872	6.29925	7.20181	6.42139	5.93993	6.73454	6.01722	6.28983	7.06813	6.6101	5.95664	6.50472	6.11284	6.22867	7.13387	6.45301	5.84835	6.61622	6.11405	5.83454	6.63933	6.29302	5.55054	6.7698	6.24253	5.83624	6.76234	6.24645
ENSMUSG00000001376	5.21803	5.83669	5.33307	5.18451	5.58114	5.4668	5.47833	5.70665	5.35511	5.33907	5.63259	5.51162	5.49212	5.923	5.58131	5.16957	5.57564	5.29735	5.43826	5.66167	5.25473	5.48099	5.46346	5.27845	5.34849	5.77081	5.34516	5.34481	5.70285	5.46097	5.30444	5.61179	5.38136	5.21564	5.74818	5.39666	5.22957	5.90754	5.5318	5.70531	5.67552	5.62169	5.42933	5.87658	5.47616	5.60767	5.80523	5.68682	5.55421
ENSMUSG00000001380	6.05207	6.28827	6.47369	6.19217	6.35868	6.5045	6.14238	6.19828	6.47687	6.16134	6.32154	6.58268	6.1466	6.45018	6.65657	6.25506	6.36986	6.6598	6.08497	6.27355	6.49957	6.29305	6.25689	6.517	6.17605	6.19779	6.39152	6.30928	6.38539	6.6869	6.1729	6.1459	6.50312	6.27722	6.38771	6.73038	6.25662	6.35102	6.50213	6.264	6.31392	6.43931	6.18576	6.39334	6.50081	6.19515	6.36296	6.82861	6.27431
ENSMUSG00000001383	7.09459	7.90047	7.36491	7.44469	7.83582	7.22627	7.07633	7.84293	7.43679	7.98391	7.9019	7.33441	7.15154	7.95813	7.2053	7.55384	7.83781	7.30836	7.09024	7.82279	7.38836	7.74439	7.75037	7.32368	7.0174	7.84837	7.3935	7.62986	7.80155	7.43246	7.27317	7.84174	7.45681	7.4502	7.86343	7.27343	7.56717	8.14186	7.41897	8.18109	8.09875	7.39122	7.3342	7.98474	7.39547	7.94894	7.94675	7.3603	7.54429
ENSMUSG00000001415	6.438	6.1145	6.18324	6.378	6.40647	6.39432	6.40837	6.21461	6.21291	6.60115	6.3526	6.47515	6.44184	6.16843	6.26535	6.70911	6.38795	6.46288	6.36843	6.07881	6.28643	6.61375	6.20999	6.30351	6.40676	6.0311	6.29764	6.74864	6.19504	6.5131	6.40763	6.01391	6.20774	6.63694	6.30631	6.33997	6.35815	6.02034	6.25294	6.44687	6.23559	6.23108	6.42356	6.07214	6.25468	6.57355	6.26886	6.33963	6.43929
ENSMUSG00000001416	6.92196	6.72447	7.02024	6.92186	6.83245	7.14672	6.77163	6.61436	7.06692	6.7029	6.75949	7.0967	6.69425	6.9431	6.93349	6.89959	6.77457	7.16915	6.8972	6.62174	6.90362	6.87788	6.54577	7.02803	6.76207	6.66362	6.89541	6.91997	6.51481	7.29991	6.77622	6.61032	6.94647	6.91579	6.47306	7.09528	6.80979	6.7609	6.99385	6.70189	6.60414	6.98337	6.81958	6.77302	6.99168	6.61276	6.65247	7.10331	6.91321
ENSMUSG00000001418	5.87626	5.58875	5.84597	6.17016	5.69327	6.30009	5.9559	5.74509	5.88558	5.99376	5.51809	6.32649	6.03499	5.70014	6.04032	6.02833	5.63069	6.28271	6.03202	5.79713	6.01859	5.88196	5.50113	5.99896	5.95356	5.56866	5.99274	5.88087	5.79191	6.24509	5.9585	5.77615	5.77094	5.91699	5.42735	6.15414	5.84645	5.68801	5.83067	5.86152	5.69516	6.2716	5.9923	5.66628	5.70197	5.64149	5.44737	6.20461	5.92909
ENSMUSG00000001419	8.10694	8.536	7.40576	7.59632	8.04954	6.84548	8.11185	8.37283	7.24262	7.9653	8.14944	6.75865	8.26685	7.98139	7.26985	7.69463	8.03817	6.6997	8.24759	8.16538	7.14097	7.84786	8.11993	6.81802	8.1429	8.24239	7.20165	7.79976	8.35769	6.71011	8.08227	8.08342	7.30039	7.48947	8.27644	6.78629	8.19743	8.35959	7.46736	8.48175	8.3644	6.79268	8.03615	8.25846	7.2982	8.14735	8.32324	6.85448	7.82936
ENSMUSG00000001420	0.504884	0.427323	0.279592	0.161505	-0.0460266	0.431155	0.202132	0.436683	0.326567	-0.104381	0.490784	0.892357	-0.070431	0.253872	0.416194	0.252779	0.459717	1.08737	0.231457	-0.0912141	0.0679742	-0.322051	0.20928	0.172856	0.186116	0.194991	0.126574	0.764967	-0.0100983	0.329412	-0.109911	0.0270829	0.270439	0.279321	0.164373	0.772598	0.359021	-0.00320497	0.737785	0.177864	-0.199672	1.51629	0.402014	0.830085	0.03109	0.329395	0.0633871	0.828335	-0.0533177
ENSMUSG00000001424	6.31569	6.8691	6.6624	6.61216	6.42117	6.48628	6.2634	6.7374	6.58074	6.70185	6.44771	6.48876	6.27223	6.92506	6.42626	6.53626	6.36885	6.53215	6.31969	6.85298	6.3819	6.68309	6.42217	6.36158	6.27038	6.7494	6.45541	6.64319	6.4341	6.53225	6.34106	6.66566	6.59378	6.51829	6.41493	6.63006	6.67079	7.02545	6.70486	6.65521	6.65518	6.48226	6.3215	6.98849	6.5253	6.51721	6.54916	6.50361	6.38814
ENSMUSG00000001435	6.78915	2.92984	3.67784	3.49297	2.76806	2.65244	6.59478	2.79534	3.16149	2.83167	2.84632	2.24379	6.69202	3.24712	3.15154	3.10017	3.07848	2.75555	6.56943	3.22127	3.33364	2.91952	3.17778	2.77789	6.57519	2.24586	3.11097	2.55373	2.8051	2.81537	6.48605	3.33104	3.32992	2.86328	2.46528	2.84051	6.51562	3.40501	3.2732	1.9746	2.1745	4.09401	6.47834	2.73798	3.24571	2.54546	2.76169	2.87493	6.37962
ENSMUSG00000001436	4.6596	4.16937	4.38743	4.23162	4.26373	4.49631	4.83499	4.15425	4.30147	4.49285	4.27277	4.55414	4.70285	4.06217	4.30581	4.27992	4.29534	4.70785	4.57217	4.26255	4.35841	4.07881	4.17867	4.62649	4.70039	3.97918	4.22665	4.12222	4.25616	4.61181	4.50338	4.29215	4.4343	4.08135	4.36299	4.61911	4.36638	4.2272	4.18226	4.07213	4.21707	4.84155	4.71084	4.1808	4.03552	4.15045	4.08521	4.57674	4.49548
ENSMUSG00000001440	7.68291	7.90078	7.88102	7.73562	7.40562	7.80724	7.69481	7.82942	7.75461	7.58177	7.49778	7.8328	7.77335	7.81149	7.89291	7.71769	7.40447	7.77604	7.68492	7.73297	7.74552	7.62045	7.51725	7.67579	7.67797	7.85128	7.67011	7.62326	7.60428	7.66123	7.58767	7.71762	7.77361	7.56494	7.55826	7.65258	7.69558	7.86915	7.861	7.70579	7.68622	7.70977	7.68869	7.91416	7.89255	7.6306	7.74684	7.732	7.60636
ENSMUSG00000001441	7.66481	7.68723	7.66287	7.50818	7.39686	7.6438	7.65082	7.53902	7.66604	7.4781	7.43242	7.53243	7.71236	7.54191	7.51119	7.43361	7.48883	7.45827	7.67569	7.48776	7.5361	7.60093	7.46827	7.4356	7.55864	7.61801	7.48596	7.45394	7.4502	7.497	7.66856	7.53479	7.48947	7.28776	7.51464	7.47287	7.73901	7.72814	7.73342	7.75679	7.64034	7.8656	7.79375	7.68537	7.80877	7.54968	7.5603	7.76471	7.65442
ENSMUSG00000001445	5.80511	6.17789	6.26073	6.22755	6.19728	6.2841	5.85881	6.22169	6.29193	6.06705	6.01684	6.34531	5.85682	6.14969	6.36276	6.19311	6.02929	6.3405	5.83498	6.05009	6.26973	6.1487	5.97396	6.21912	5.87602	6.16549	6.23781	6.17965	5.96689	6.30728	5.85495	6.19625	6.26168	6.25285	6.0513	6.41045	6.15938	6.3795	6.4307	6.07832	6.11826	6.26125	5.94617	6.2759	6.25231	6.02722	5.98355	6.37977	5.97651
ENSMUSG00000001467	6.72275	6.84001	7.29449	7.62702	7.08491	9.06479	6.83732	7.17401	7.49903	7.28216	6.81462	8.96878	6.84358	6.97602	7.65274	7.36728	6.98725	8.90773	6.72562	7.18826	7.68523	7.41555	7.04746	8.77335	6.61009	7.08531	7.63656	7.60122	6.90253	8.94965	6.41574	6.85598	7.39996	7.30084	6.8317	8.68495	5.86748	6.16273	6.6815	6.46503	6.48505	7.7607	5.82583	6.32705	6.76146	6.57489	6.37356	7.9166	6.05357
ENSMUSG00000001472	9.05783	9.06318	9.12851	8.93631	9.14454	9.35302	9.09218	8.93527	9.27454	8.96588	9.264	9.29764	8.94833	8.8945	9.2393	9.04562	9.1974	9.38324	8.88159	8.95474	9.26025	8.92507	9.0992	9.38008	8.88869	8.9943	9.22436	8.81778	9.13934	9.32648	9.00285	9.00599	9.20627	8.91545	9.13324	9.36175	8.88658	9.0407	9.13611	9.11145	9.12534	9.15921	8.94226	9.00305	9.33394	9.14517	9.10499	9.31168	8.87773
ENSMUSG00000001473	1.35026	0.937525	1.07377	1.55285	1.30387	2.22004	1.50954	0.737134	0.76014	1.49418	0.97878	2.10933	1.40983	0.604189	0.82381	1.26988	2.32975	2.35986	1.38186	1.36	1.19908	1.68294	2.27044	2.5571	1.56251	0.834433	1.16908	2.07129	1.22192	2.60295	1.52832	1.05866	1.27077	2.02132	1.53947	2.54451	1.19923	1.26337	0.737785	-0.390398	1.57182	2.3612	1.52841	1.08904	0.758876	0.803863	1.71027	2.02169	1.17587
ENSMUSG00000001482	6.12633	5.71519	5.97547	5.73074	5.77043	6.1193	6.24661	5.5926	5.97274	5.88188	5.65767	6.19848	6.24716	5.62868	6.17545	5.76772	5.5896	6.11823	6.28147	5.64328	6.06987	5.75475	5.79344	6.10929	6.07697	5.7445	6.09396	5.89105	5.79854	6.31429	6.14301	5.74005	6.02487	5.83179	5.68697	6.16121	6.24059	5.55314	5.95656	5.64925	5.49453	5.88187	6.05406	5.59504	5.78653	5.48694	5.47828	5.89688	6.02788
ENSMUSG00000001493	0.684764	0.427323	0.630412	0.601201	0.528454	1.90164	0.744674	0.594715	0.663343	0.00816687	0.138368	1.96103	0.763975	0.70431	1.40131	1.06377	0.784984	1.52454	0.872132	0.36075	0.845476	0.856742	0.403666	1.76474	0.186116	0.520967	0.508189	1.08171	0.31982	1.80952	1.04113	0.720458	0.730053	0.484631	0.705773	1.46324	0.696375	0.532737	0.366503	-0.13569	0.112303	1.20691	0.291183	0.109308	0.685603	0.109114	0.0633871	1.38596	-1.2917
ENSMUSG00000001504	2.20862	-1.96809	2.79705	0.558462	-1.56965	1.92245	2.65104	-2.71569	2.59335	-1.6152	-3.32193	2.34699	2.27537	-3.32193	1.87105	-0.310674	-1.86828	2.09269	2.23095	-2.74335	1.69785	-1.96838	-2.24353	2.03598	2.07298	-3.32193	3.42401	-0.462306	-3.32193	2.09635	2.23628	-1.35773	2.90521	0.419388	-2.61006	2.07921	2.0837	-2.67935	3.01796	-2.01558	-2.55582	1.9619	2.3035	-3.32193	3.86347	-2.79106	-2.57782	2.17555	2.25965
ENSMUSG00000001506	4.86198	4.6041	3.33184	4.53695	4.00456	3.4535	4.85124	4.49559	3.46412	4.7164	4.29852	3.29194	4.84868	4.45602	3.35976	3.70814	4.0897	3.75723	4.89216	3.91161	3.62962	3.80148	4.94666	4.43423	4.94681	3.89163	4.35649	3.91172	4.52754	4.84577	4.65059	4.74144	3.37257	3.58983	3.95771	3.8304	4.15691	3.74399	3.1291	2.07889	3.79008	7.09245	4.18784	3.90597	2.18311	2.90376	3.49012	4.06869	3.92743
ENSMUSG00000001507	6.48367	4.17766	6.0694	5.13991	4.38863	5.8406	6.46092	3.98851	5.92787	4.37185	4.29533	5.84355	6.53346	4.47386	5.96014	4.63712	4.40599	5.73674	6.5392	4.55675	6.02855	4.31133	4.48833	5.98425	6.47427	4.30987	6.07522	4.55239	4.62772	5.98024	6.46489	4.88059	6.13322	4.84523	4.45398	6.16684	6.23251	4.60526	5.88711	4.16391	4.50665	5.93166	6.43826	4.32867	6.06637	4.15045	4.34204	5.96706	6.36889
ENSMUSG00000001517	0.385101	1.28326	1.14816	1.8294	1.10639	1.74694	0.346642	1.43906	0.55958	1.98153	1.0713	1.43252	1.05037	1.4153	0.0620595	1.88578	1.61179	1.71454	0.498446	1.15153	1.10179	1.75118	1.10878	1.51473	0.482457	1.37613	1.204	1.30114	1.18191	1.23189	0.194319	1.05866	0.81497	1.70278	1.05489	1.60263	0.696375	0.964712	0.828408	1.16097	1.04398	1.51629	0.816426	1.38774	0.526847	1.21662	0.837822	1.15874	-0.0533177
ENSMUSG00000001518	4.88424	3.83903	4.72175	4.31743	3.74898	4.3427	4.76383	3.62311	4.45033	4.17493	3.75025	4.34065	4.63951	3.55263	4.33725	4.25102	3.93426	4.27539	4.98206	3.65333	4.60615	3.57544	3.72443	4.30602	4.81563	3.61922	4.64718	4.08723	3.74756	4.58888	4.89167	3.60206	4.62275	4.0331	3.55753	4.58589	4.91103	3.65682	4.56158	3.89774	3.92264	4.32019	4.91386	3.62456	4.86681	3.91975	4.04449	4.53942	4.8597
ENSMUSG00000001520	3.32899	3.48528	5.26365	4.50917	3.59723	5.29196	3.43376	3.47512	5.40461	3.3091	3.52886	5.44804	3.39068	3.35117	5.01847	4.32683	3.72252	5.34536	3.54542	3.4469	5.32107	3.28444	3.49474	5.60766	3.49253	3.72432	5.47235	3.80092	3.50974	5.52679	3.48471	3.97028	5.299	4.25501	3.49361	5.57232	3.91178	3.70106	4.93996	3.28528	3.60309	5.23432	3.63924	3.85111	5.20997	3.14773	3.55783	5.40762	3.60055
ENSMUSG00000001521	4.12707	3.47859	3.67784	3.90906	3.55908	3.85626	4.12028	3.78491	3.65243	3.56051	3.46208	3.99149	4.09989	3.64372	3.47729	3.8562	3.91221	3.85276	3.89701	3.5355	3.46984	3.71868	3.71225	4.01419	4.0806	3.63952	3.78276	3.64125	3.54959	3.68771	4.07099	3.78022	3.51897	3.62642	3.57308	3.76512	4.2812	3.64393	3.60341	3.40046	3.62783	3.79011	4.43919	3.68069	3.85095	3.47652	3.88227	3.94572	4.42265
ENSMUSG00000001524	3.9935	3.78577	3.52569	3.54862	3.74048	3.72622	4.04106	3.71204	3.68977	3.47496	3.60821	3.81551	3.7346	3.78189	3.77383	3.42736	3.59683	3.77563	3.9481	3.79338	3.36193	3.61261	3.53681	3.7384	4.03186	3.6858	3.52413	3.34805	3.78141	3.93197	4.0446	3.68035	3.48049	3.66915	3.5497	3.90638	4.0209	3.91473	3.76127	3.73967	3.67608	3.63847	3.79461	3.82288	3.80412	3.87234	3.85561	3.77964	3.65809
ENSMUSG00000001525	8.08769	8.72203	9.18744	8.78261	9.03349	8.86147	8.0122	8.58391	9.09046	8.9248	9.13876	8.89491	7.98137	8.85438	9.21483	8.9332	9.03471	9.05293	7.8312	8.6228	9.05843	8.77896	8.99728	9.01323	7.94677	8.60694	9.0206	8.69196	9.08801	9.10131	7.83724	8.66546	9.13155	8.76046	9.05719	9.08412	8.04889	8.76512	9.17198	8.84115	9.00733	8.73862	8.01096	8.63643	9.32133	8.85987	8.93038	8.87594	8.00247
ENSMUSG00000001542	3.60401	4.8728	4.63387	5.07316	4.91199	5.53762	3.69006	4.75756	4.73864	5.03805	4.90847	5.40563	3.81325	4.60916	4.99567	4.73775	5.06311	5.2867	3.67911	4.64758	4.93044	4.87105	4.75802	5.10346	3.59416	4.63709	4.85371	4.93342	4.74904	5.0582	3.83628	4.68016	4.56876	4.62781	4.93812	4.85351	3.57598	4.68924	4.78169	5.22384	4.84939	4.65655	3.37286	4.4163	4.68842	5.06053	4.74927	4.5582	3.67212
ENSMUSG00000001552	8.01241	5.83144	6.19206	6.37184	5.97987	6.33348	7.974	5.89189	6.16178	6.49891	5.87217	6.33279	8.13171	5.82493	6.13428	6.31096	6.02673	6.0531	8.18478	5.84497	6.28735	6.31435	5.93517	5.96815	8.10444	5.78455	6.34045	6.48419	5.80349	6.05464	8.07716	5.70034	6.14454	6.34027	5.93125	5.99083	8.31459	5.87342	6.5857	6.44199	5.99054	6.37238	8.23006	5.93874	6.39201	6.42836	6.16005	6.25007	8.22909
ENSMUSG00000001555	3.30169	3.0878	2.78544	3.0517	2.99934	2.39399	3.24993	3.18322	2.6825	3.29808	3.00329	2.83285	3.10828	3.23879	2.39381	3.06739	3.39699	2.79216	3.47749	3.54773	2.98832	3.31858	3.31303	3.05629	3.53081	3.3087	2.82721	3.08982	3.14386	3.11191	3.66871	3.5963	2.97145	3.11066	3.123	2.86841	2.961	2.88645	2.56998	2.52898	3.192	2.99413	2.91185	2.78263	2.35837	2.5121	2.80413	2.63069	2.94268
ENSMUSG00000001569	4.49334	4.512	4.26323	4.1548	4.2216	4.13557	4.34627	4.38453	4.15341	4.29628	4.23661	4.21531	4.40932	4.59293	4.21847	4.24125	4.12367	4.27969	4.45931	4.28827	4.18717	4.24779	4.21367	4.10311	4.42353	4.45437	4.17038	4.30588	4.30353	4.16167	4.56832	4.42151	4.40721	4.19292	4.31755	4.34902	4.44681	4.41726	4.26165	4.4866	4.16731	4.14555	4.58727	4.53851	4.31603	4.30777	4.30311	4.206	4.48757
ENSMUSG00000001576	6.97219	6.84001	6.89891	6.65019	6.71049	6.17779	6.82607	6.67166	6.72711	6.55325	6.74201	6.08661	6.86286	6.69723	7.01432	6.50396	6.61224	6.08788	6.88706	6.65672	6.72729	6.54091	6.67067	6.20544	6.87267	6.81035	6.65237	6.58273	6.85721	6.09859	6.88271	6.7183	6.87658	6.44232	6.88873	6.21109	6.96709	6.8485	6.99568	6.95667	6.8544	6.23769	6.93236	6.78679	6.9522	6.80637	6.87369	6.18812	6.91837
ENSMUSG00000001627	4.92419	5.3232	4.79014	4.94837	5.16473	4.77611	5.28708	5.28385	4.7622	5.18597	5.22104	4.90475	5.26113	5.09521	5.02492	5.10644	5.43581	4.92945	5.55272	5.41208	5.07415	5.27039	5.18133	4.94282	5.29864	5.37645	4.99251	4.94975	5.28106	4.91807	5.23447	5.4116	4.78151	4.93258	5.25007	4.90493	5.27434	5.16813	4.90133	5.41529	5.54304	4.89272	5.32066	5.37939	4.89146	5.46822	5.23627	5.10006	5.24483
ENSMUSG00000001630	4.49575	4.48886	4.63063	4.45194	4.55295	4.93812	4.6593	4.59247	4.50023	4.43865	4.57621	4.94149	4.5797	4.54647	4.94215	4.42064	4.69462	4.91569	4.59015	4.58668	4.67541	4.64756	4.70366	4.97045	4.65655	4.74407	4.73038	4.6028	4.63144	5.07204	4.73078	4.49143	4.66053	4.56886	4.62411	4.97717	4.85739	4.71104	4.90654	4.5917	4.8282	5.08392	4.64193	4.69855	4.79242	4.78368	4.90038	5.09685	4.82558
ENSMUSG00000001632	6.08448	4.80215	4.15012	4.27186	4.27554	4.2552	6.08944	4.93799	4.16229	4.33994	4.57621	4.33061	6.01136	4.90053	4.34242	4.27035	4.44491	4.45736	5.97978	4.96038	4.22616	4.55035	4.56486	4.43783	6.09533	4.95313	4.16596	4.49125	4.5355	4.4173	6.03229	4.83487	4.2823	4.43909	4.66459	4.40247	5.75915	4.82681	4.37499	4.69788	4.58876	4.13991	5.95642	4.98634	4.44928	4.73632	4.72738	4.40065	5.97509
ENSMUSG00000001642	3.09452	3.24601	3.33184	3.42322	3.50992	3.30296	3.21896	3.13257	3.13466	3.56051	3.50141	3.46711	2.73389	3.26362	3.26486	3.8173	3.6511	3.61461	3.19684	3.15089	3.46333	3.32978	3.22142	3.45518	3.20525	3.45331	3.31642	3.31819	3.44362	3.63645	2.97166	3.28167	3.37956	3.57492	3.54182	3.58349	2.92935	3.02218	3.49691	3.33877	3.15843	3.61428	3.07964	3.22154	3.55434	3.49372	3.53281	3.39707	3.04328
ENSMUSG00000001663	3.48766	1.85868	3.4615	3.3624	3.45904	3.67197	3.85623	2.32467	3.67122	2.97705	2.99544	3.40149	3.55662	2.66145	3.16328	3.13221	3.41278	3.45633	4.03993	2.52952	3.35491	2.40888	3.10509	3.7029	4.06205	2.2634	3.39408	3.00488	2.96685	3.76474	4.02931	2.60818	3.61682	3.04729	3.1124	3.7045	4.05795	2.7607	3.69055	3.35963	3.738	4.0823	3.99798	2.6762	3.65375	3.32468	3.47269	3.87259	3.95064
ENSMUSG00000001665	1.37143	0.681724	2.18758	1.84726	1.73877	2.52219	1.33571	1.02323	2.42641	1.8668	0.845406	2.92914	1.35079	0.842557	2.03339	0.400442	1.52728	2.70525	1.41452	1.36	2.33367	0.975619	0.52008	2.4753	1.58347	0.786693	1.94351	1.03352	0.705668	2.80214	1.41519	0.587468	2.1617	1.58871	1.0099	2.84051	1.48696	1.39232	2.37329	1.33954	1.27038	3.25623	1.4787	1.75944	2.2354	1.66409	1.4501	2.76607	1.67116
ENSMUSG00000001666	5.14308	4.08811	4.66587	4.80033	5.08977	5.12249	5.23696	3.9742	4.72671	4.67437	4.70693	5.07977	5.01241	4.41966	5.2645	4.73079	4.44874	5.616	5.22927	4.38683	5.03076	4.46148	4.48116	5.56215	5.58777	4.03643	4.82596	5.06211	4.55128	5.69905	5.22443	4.10614	4.85354	5.12646	4.50756	5.81025	5.66141	4.27398	5.29014	4.04664	4.10405	5.07509	5.31004	4.50337	4.99176	4.863	4.35161	5.44089	5.85414
ENSMUSG00000001674	4.22045	4.16521	3.89322	3.88764	4.06707	4.20514	4.28779	4.06253	4.03749	3.88184	3.84502	4.13106	4.28474	4.23113	4.11949	4.31291	4.05992	4.07207	4.12132	4.13466	4.22231	4.23593	4.07305	4.0523	4.48052	4.0915	4.15261	4.26472	4.04938	4.10354	4.32697	4.16178	4.16184	4.16831	4.04393	4.11289	4.30605	4.07701	4.17365	4.00753	4.01307	3.83266	4.46176	4.23537	4.17925	3.83685	3.92777	4.16371	4.38906
ENSMUSG00000001687	7.79193	7.53175	7.50773	7.76968	7.52485	8.02939	7.76401	7.54428	7.58412	7.72657	7.39487	7.99254	7.77511	7.39421	7.6201	7.75848	7.47668	7.94542	7.76269	7.38207	7.51027	7.70246	7.23161	7.78486	7.62745	7.34323	7.54078	7.77799	7.18965	7.83448	7.81568	7.29505	7.39264	7.64159	7.32505	7.76491	7.83979	7.39363	7.589	7.79892	7.49494	7.66925	7.93408	7.48996	7.50235	7.76057	7.46597	7.78229	7.87671
ENSMUSG00000001700	4.8989	5.18606	5.12087	5.85073	5.23296	5.90865	4.91831	5.38649	5.29781	5.62817	5.05727	5.83114	4.88815	5.08363	5.3466	5.72982	5.18306	5.85393	4.78383	5.32775	5.38622	5.51328	5.03736	5.49801	4.78202	5.0574	5.42504	5.49695	4.64254	5.4922	4.90849	5.01614	4.96225	5.60669	4.71451	5.46221	4.38982	4.53367	4.58126	4.84932	4.82106	4.886	4.28142	4.52543	4.42134	4.94237	4.53079	4.89376	4.18888
ENSMUSG00000001707	4.19395	4.12717	4.53336	4.12947	4.5334	4.17077	4.30853	4.01671	4.61467	4.08797	4.25645	4.30521	4.0773	4.32455	4.40309	4.11864	4.67183	4.16805	4.06071	4.2773	4.54269	4.23593	4.1337	4.23323	4.23101	4.39591	4.54534	4.11644	4.13568	4.30455	4.44117	4.28501	4.4576	4.03854	4.22708	4.22503	4.24309	4.07221	4.51118	4.21631	4.11576	4.12857	4.18396	4.10077	4.6931	4.25833	4.34204	4.30938	4.39753
ENSMUSG00000001729	7.25019	7.49406	7.19491	7.30947	7.48598	7.63792	7.23757	7.35151	7.37317	7.53615	7.40861	7.53461	7.16446	7.35287	7.4309	7.49138	7.41774	7.58147	7.1731	7.44999	7.43113	7.57292	7.43529	7.6562	7.21044	7.40381	7.41834	7.5139	7.43273	7.76032	7.27924	7.37373	7.31413	7.52431	7.46393	7.77646	7.23236	7.44099	7.35467	7.62519	7.5612	7.52751	7.24873	7.42395	7.40156	7.6348	7.48566	7.57548	7.07576
ENSMUSG00000001741	7.75062	5.54454	1.21891	1.69774	2.29771	0.960016	7.61797	5.5482	0.806207	2.21051	2.58903	1.09572	7.65898	5.54169	1.09297	2.09538	1.58417	0.573835	7.63816	5.45652	1.67549	3.75237	1.93515	0.784114	7.60455	5.55447	1.36695	1.92045	1.85132	1.10836	7.4299	4.98563	0.730053	2.14755	1.7995	0.366001	7.22424	5.4897	2.1455	1.42117	1.67038	2.65792	7.53414	5.6503	0.0890684	1.83571	1.95593	1.46769	7.48143
ENSMUSG00000001750	2.74309	3.1979	3.67154	4.29807	3.76583	4.2552	2.44169	3.39859	3.82458	4.08797	3.48469	4.25301	2.7454	3.37415	4.07045	4.26554	3.71617	4.33863	2.45157	3.14285	3.99735	3.76893	3.43668	4.37906	2.84618	3.20355	3.99205	3.87116	3.195	4.13554	2.49197	3.22309	3.75755	4.00001	3.32936	4.14746	2.70478	3.23488	3.61618	3.59767	3.75307	4.45794	2.70041	3.32581	3.58992	3.5275	3.59053	4.0221	2.67645
ENSMUSG00000001751	3.86133	3.45148	3.58715	3.68401	3.17359	3.63463	3.62068	3.50861	3.64611	3.54193	3.49586	3.54732	3.55008	3.38173	3.44879	3.70104	3.38903	3.66812	3.63822	3.72505	3.84535	3.73562	3.466	3.46227	3.78272	3.50586	3.71174	3.62508	3.49349	3.33038	3.65383	3.5963	3.83075	3.55987	3.49361	3.33624	3.41394	3.5364	3.3208	3.00989	3.05276	3.36653	3.12074	3.46017	3.07689	3.16929	2.92445	3.40746	3.02152
ENSMUSG00000001755	4.26354	4.34164	4.69408	4.56151	4.44202	4.9957	4.07258	4.3773	4.67799	4.33456	4.44403	4.86357	4.04508	4.31666	4.77239	4.5685	4.35786	5.18712	4.14584	4.37316	4.61205	4.24187	4.27294	4.70634	4.12775	4.2318	4.52131	4.31094	4.19718	4.91807	3.97046	4.40843	4.48053	4.50739	4.02143	4.55188	4.04324	4.35928	4.52479	4.07844	4.2225	4.42588	4.16444	4.24071	4.40146	4.19668	4.09094	4.55353	4.1291
ENSMUSG00000001761	5.00937	4.40305	4.83868	4.62761	4.34445	4.82389	5.04553	4.33312	4.86099	4.36658	4.31438	4.89115	5.07758	4.5089	4.43734	4.60702	4.27821	4.81254	4.98206	4.55069	4.73069	4.46656	4.38465	4.72416	5.02169	4.28432	4.75119	4.42274	4.36288	4.75256	5.09818	4.63594	4.81798	4.71875	4.06607	4.61911	4.91911	4.65752	4.68798	3.9399	4.09816	5.01169	5.05411	4.43507	4.58895	3.99412	4.05037	4.85252	4.85355
ENSMUSG00000001763	4.28322	4.88044	6.15307	5.51999	4.95302	4.72373	4.57133	5.00523	6.03814	4.41842	5.0074	4.76637	4.48335	5.41813	5.90701	4.90476	4.88778	4.81254	4.63588	5.22492	5.76287	4.64756	4.83027	5.11476	4.5434	5.03714	5.79649	4.65947	4.78953	5.08029	4.47543	5.39013	5.87225	4.65994	4.82579	4.96753	4.55445	5.82854	5.82793	4.41369	4.57186	4.79927	4.67542	5.47319	5.98663	4.33028	4.72001	4.91577	4.48757
ENSMUSG00000001767	3.8041	3.66119	3.44683	3.63343	3.49989	3.4535	4.14355	3.50861	3.35212	3.44528	3.45065	3.59842	4.04972	4.02876	3.63738	3.76376	3.34855	3.66154	3.96473	3.86352	3.4956	3.77713	3.43668	3.21592	3.84047	3.74944	3.61126	3.93814	3.54959	3.51198	3.92573	3.61351	3.63445	3.79022	3.62622	3.60022	3.92788	3.70727	3.65385	3.54402	3.25689	3.58139	4.02853	3.83707	3.59493	3.86795	3.55783	3.55499	4.29697
ENSMUSG00000001768	3.88728	4.8208	4.86924	5.04635	4.89294	4.70584	3.95349	4.9744	4.9406	4.87694	4.81345	4.76637	3.95874	4.89524	4.87591	4.9414	4.85925	4.69502	3.85598	5.03609	5.07202	4.93846	4.79604	4.52172	4.16648	5.05991	5.13504	5.16915	4.86094	4.60421	3.92159	4.99003	5.11658	5.25824	4.97371	4.69507	4.0209	4.86342	4.96264	4.80059	4.75521	5.02704	4.16837	5.10244	5.08197	5.01363	4.89384	4.96234	4.29244
ENSMUSG00000001773	2.69353	2.08716	2.99144	3.03621	2.55197	3.66581	2.93636	2.38361	3.18783	2.36645	2.37582	3.53863	2.69881	2.43247	3.07901	2.84049	2.51672	3.45633	2.30249	2.47934	3.26789	2.38759	2.36687	3.16464	2.60093	2.34807	3.04509	2.31253	2.19065	3.03483	2.43508	2.139	2.98067	2.76166	2.36166	3.32622	2.43869	2.23301	2.94895	2.07889	2.08203	3.37615	2.41343	1.72934	3.17385	2.31986	2.18733	3.4683	2.48305
ENSMUSG00000001774	6.00459	6.39437	6.56986	6.20521	6.11256	6.50881	6.04069	6.26054	6.38973	5.67581	6.07944	6.32016	6.08793	6.09885	6.2762	5.89925	6.22757	6.30821	6.12499	6.06718	6.26973	5.86281	5.87495	6.3981	5.94852	6.11444	6.13525	5.68419	5.87109	6.28487	6.02845	6.0193	5.94823	5.61945	5.85221	6.07704	6.01044	6.36091	6.28829	6.25429	6.30116	6.41967	6.20882	6.3157	6.69359	6.08697	6.23694	6.48042	6.30165
ENSMUSG00000001783	6.62037	6.61194	6.97943	6.69033	6.77432	6.99722	6.58935	6.51406	7.03402	6.75524	6.71776	7.10629	6.61883	6.87894	7.04399	6.77234	6.62331	7.21986	6.56943	6.62823	6.9809	6.78733	6.61203	7.0334	6.69141	6.63611	6.99909	6.91499	6.69259	7.1874	6.66619	6.60531	7.07738	6.9283	6.69448	7.34777	6.99506	6.88731	7.1999	6.71813	6.75869	7.10552	6.75579	6.92351	7.15413	6.83532	6.7864	7.33874	6.89164
ENSMUSG00000001785	4.16697	3.95935	4.00253	4.01954	4.094	3.86166	4.26675	3.95002	3.94786	4.21652	4.16843	4.20985	4.2161	4.16678	3.85571	4.15549	3.93972	4.00087	4.298	4.1306	3.97463	4.16889	4.23512	4.11667	4.13131	4.0915	3.86689	4.11644	3.96939	4.18224	4.20974	4.16567	3.97611	4.04396	3.92172	4.05337	4.0209	4.01827	3.95976	4.03372	4.09225	3.95327	4.18784	4.15273	4.02442	3.95742	4.09664	3.71416	4.30149
ENSMUSG00000001786	4.3934	4.43107	4.94684	5.18802	4.78552	5.46856	4.49843	4.46521	5.23183	5.07729	4.66548	5.67922	4.67304	4.72692	5.27806	5.29283	4.93775	5.86829	4.45146	4.57179	5.12042	4.87869	4.6694	5.40902	4.44373	4.68019	5.16637	5.03789	4.64621	5.42043	4.51166	4.79521	5.06333	5.05845	4.67543	5.42512	4.70687	4.88001	5.23736	5.02605	4.90106	5.64376	4.55165	4.83201	5.20506	5.09286	4.77795	5.71847	4.63097
ENSMUSG00000001794	7.43591	7.58143	7.71963	7.87711	7.63325	8.68665	7.44279	7.42131	7.7674	7.69487	7.30445	8.79965	7.48629	7.5436	7.92042	7.88925	7.42894	8.84903	7.2131	7.17404	7.72219	7.35173	7.13507	8.56155	7.33891	7.29871	7.70558	7.50619	7.25255	8.55814	7.3238	7.36614	7.61096	7.43171	7.20294	8.56274	7.71311	7.77657	7.74764	7.47739	7.49941	8.7037	7.51462	7.89055	7.69756	7.4027	7.50187	8.76867	7.68761
ENSMUSG00000001802	6.71345	6.43039	6.40897	6.1039	6.15474	6.32569	6.58389	6.41334	6.36877	6.23547	6.54502	6.30742	6.5475	6.3221	6.45042	6.19942	6.34745	6.31661	6.67934	6.4262	6.55575	6.24947	6.44536	6.53898	6.67319	6.43788	6.63648	6.21789	6.57975	6.64027	6.6101	6.37586	6.51348	6.234	6.45953	6.52881	6.53414	6.41693	6.4125	6.51236	6.47031	6.10368	6.54703	6.27199	6.4847	6.43653	6.33065	6.2744	6.38814
ENSMUSG00000001827	1.95181	-0.187773	4.57441	4.44902	2.22648	-0.311921	3.26819	4.29908	3.58135	-0.359828	0.946575	-1.14803	3.56314	4.17988	-0.154038	2.44071	0.684495	-1.16127	2.88352	4.94659	1.58238	-0.188197	-0.876524	-0.222718	3.33454	-0.226817	0.126574	0.00571583	-2.13559	-1.04246	2.18199	4.25243	3.06109	0.606882	-0.438455	-0.600722	-3.32193	4.72641	-0.769795	-0.536876	-2.55582	-0.959932	3.89277	4.58127	-0.158291	-1.13339	-2.08934	-0.659366	3.04328
ENSMUSG00000001829	5.46573	5.76833	5.6835	5.83066	5.83172	5.91645	5.41281	5.72386	5.6829	5.75052	5.80303	5.81503	5.4887	5.9256	5.73476	5.7863	5.80834	5.82183	5.63644	5.79328	5.8124	5.88766	5.88313	5.68399	5.62995	5.77541	5.74999	5.94903	5.82638	5.90952	5.48626	5.69092	5.63011	5.8735	5.8069	5.72698	5.71343	6.06455	5.83887	6.02056	5.8203	5.83031	5.72949	5.90884	5.77333	5.91365	5.87325	5.85952	5.76529
ENSMUSG00000001833	8.60118	8.5677	8.50114	8.86082	8.95302	8.87321	8.54175	8.46164	8.68218	8.88551	8.73659	8.88787	8.7054	8.46018	8.82977	8.73768	8.9461	8.93084	8.54197	8.33213	8.61773	8.75215	8.59877	8.59016	8.34768	8.39719	8.65702	8.72149	8.65114	8.56452	8.55478	8.45768	8.49068	8.5261	8.71221	8.56886	8.71451	8.43591	8.65029	8.92749	8.86066	8.78608	8.60626	8.49516	8.46274	8.87088	8.66609	8.71607	8.66001
ENSMUSG00000001844	4.58227	4.50872	4.27987	4.71776	4.39406	4.71779	4.56888	4.62031	4.53826	4.69973	4.28892	4.82833	4.53399	4.30076	4.48022	4.80557	4.51608	4.79461	4.46321	4.397	4.4924	4.68293	4.38849	4.85929	4.42062	4.57872	4.63124	4.76655	4.27053	4.81317	4.46126	4.35487	4.55956	4.82648	4.3359	4.83949	4.47448	4.38275	4.31748	4.4433	4.35683	4.72967	4.39967	4.52543	4.50625	4.32389	4.30803	4.75008	4.24629
ENSMUSG00000001847	8.3863	8.67265	8.36545	8.62277	8.36464	8.73266	8.44906	8.58253	8.51346	8.61677	8.39239	8.70738	8.40158	8.45682	8.41583	8.58829	8.40034	8.63982	8.30832	8.4575	8.40162	8.49131	8.27528	8.50018	8.2317	8.54866	8.42834	8.46493	8.32564	8.50963	8.41097	8.51431	8.36848	8.40572	8.37009	8.39546	8.14544	8.51681	8.31803	8.54713	8.48413	8.46395	8.30128	8.57481	8.37169	8.41681	8.24805	8.47859	8.1651
ENSMUSG00000001855	5.76468	5.5903	5.51802	5.58265	5.29521	5.54435	5.69858	5.60194	5.32575	5.54899	5.3559	5.50717	5.90122	5.4419	5.52782	5.6398	5.28739	5.49166	5.91705	5.43694	5.45677	5.38222	5.40221	5.27443	5.79969	5.47951	5.52854	5.49251	5.37275	5.30324	5.62118	5.50522	5.33179	5.43988	5.2788	5.24531	5.82081	5.4897	5.63898	5.59312	5.62316	5.2786	5.78806	5.59921	5.40376	5.53756	5.44737	5.46596	5.52744
ENSMUSG00000001864	3.07529	3.28491	3.73326	4.38319	2.91123	5.12474	2.95151	3.30258	3.89021	3.96088	2.9145	4.96764	3.17787	3.28803	3.89144	4.33603	3.07848	4.99635	2.94069	3.21361	3.6527	3.43727	2.83981	4.62333	2.66134	3.17603	3.98202	4.11644	2.90677	4.78655	2.56804	3.02303	3.725	4.0331	2.49824	4.3929	3.12363	3.52941	4.28984	3.82463	3.50855	5.04826	3.2224	3.6728	3.98679	4.09144	3.12751	4.96586	3.26317
ENSMUSG00000001870	1.69061	2.98759	1.82901	2.26115	2.717	2.73708	1.42524	2.82754	1.59098	2.61773	2.85502	2.99418	1.54766	2.92276	1.84212	2.11689	2.99702	2.62634	1.65217	2.93519	1.58238	2.22911	3.37618	2.67172	2.01243	2.90131	1.64625	2.41013	2.72385	2.66272	1.71196	3.16204	1.51875	1.83374	3.35657	2.90927	1.5714	2.54185	1.97745	2.52898	2.93873	4.05261	1.64568	2.868	1.76979	3.23892	2.73269	3.24311	1.39477
ENSMUSG00000001891	6.26922	6.75042	6.36188	6.64891	6.57963	6.83454	6.2085	6.74936	6.45715	6.6594	6.57166	6.75959	6.1531	6.48842	6.37544	6.71	6.70172	6.83452	6.0568	6.67773	6.39736	6.6034	6.47631	6.69242	5.92612	6.64115	6.46804	6.55205	6.39745	6.6869	6.13589	6.42704	6.2311	6.48878	6.29815	6.60437	6.02548	6.60664	6.28429	6.66152	6.64814	6.71425	6.21737	6.54793	6.51344	6.73587	6.37239	6.695	6.21444
ENSMUSG00000001901	-0.228166	0.681724	2.25646	2.03043	1.30387	1.74694	-0.502263	0.781645	1.87656	1.33064	1.57117	1.5754	-1.08038	0.040602	2.03339	1.75467	1.71729	1.68888	0.302978	0.567002	2.4828	1.68294	1.75681	1.69418	0.0720678	0.925419	2.45923	1.62763	1.74552	2.20085	0.13839	1.15581	2.50618	2.24492	2.01975	1.81822	-0.532663	0.640523	1.9575	1.64153	1.42896	2.01213	-0.649742	0.441848	2.42742	1.39801	1.71027	1.58221	-0.250973
ENSMUSG00000001909	4.89525	5.13587	4.96496	5.04828	5.5179	5.03445	5.07003	4.90064	5.16269	5.54199	5.39371	5.22504	4.83797	5.18675	5.0441	5.3439	5.62731	5.16636	4.9875	5.06402	5.14302	5.20801	5.53266	5.33559	5.03507	5.15933	5.13504	5.22117	5.22557	5.13934	5.08899	5.21334	5.22334	5.43576	5.31162	5.24796	4.93513	5.03619	5.11443	5.34382	5.27715	5.07509	4.99124	5.17123	5.10147	5.39843	5.4739	5.23456	5.05172
ENSMUSG00000001910	7.44093	7.39039	7.03807	7.09959	7.26383	7.24445	7.29177	7.3362	7.03584	7.35514	7.36701	7.16608	7.37495	7.24532	7.11448	7.25108	7.26518	7.2349	7.26998	7.27216	7.09009	7.24187	7.26536	7.14066	7.36033	7.34219	7.24212	7.22164	7.32379	7.17527	7.34943	7.25952	7.04973	7.15502	7.34387	7.0632	7.3181	7.32612	7.13036	7.38378	7.30792	7.09755	7.31353	7.22596	7.1293	7.45118	7.34421	6.99549	7.11867
ENSMUSG00000001911	8.66526	8.56652	6.49612	7.09586	7.93923	7.06253	8.58883	8.4167	6.47508	7.93936	7.91756	7.06828	8.69209	8.16198	6.18844	6.95813	7.8567	6.81981	8.7746	8.28088	6.39394	7.58874	8.01998	6.92973	8.66523	8.40141	6.58525	6.96563	8.00762	6.82575	8.67529	8.30456	6.25409	6.82108	8.01272	6.67221	8.83548	8.40686	6.65698	8.12434	8.16329	7.23211	8.62513	8.28133	6.31439	8.06372	7.91724	7.17197	8.42412
ENSMUSG00000001918	1.45313	1.89936	2.28971	2.79981	1.8377	2.70141	1.86995	1.9092	2.48423	2.03565	2.13986	2.92914	1.4941	1.97211	2.50871	2.35278	2.31302	2.42348	1.85615	1.90726	2.37589	1.8787	2.33544	2.78922	1.96528	2.01675	2.44471	2.50154	2.01964	2.77532	1.87485	2.17034	2.06099	2.50287	2.51443	2.49168	1.5714	1.86196	1.99711	2.07889	2.08203	3.44176	1.37382	1.95421	1.51871	2.18524	2.16579	2.37936	1.42822
ENSMUSG00000001924	8.98277	9.13774	8.97714	8.82281	8.75578	8.88882	8.90486	8.98846	8.92758	8.77576	8.80947	8.96311	8.96948	8.98732	9.02398	8.82748	8.7984	8.90408	8.88541	8.88689	8.85064	8.72906	8.62906	8.82362	8.90635	9.06526	8.92948	8.73568	8.76276	8.91972	8.89359	8.96623	8.90864	8.63383	8.74454	8.9307	9.11011	9.20799	9.03686	8.93966	8.93048	8.77567	9.07586	9.09112	9.04391	8.80468	8.91674	8.93393	8.92592
ENSMUSG00000001930	4.6999	4.79677	4.14558	4.96891	4.52847	3.99532	4.37745	4.31052	4.11732	4.74104	4.61258	3.78643	4.70285	4.88461	4.56232	4.80557	4.49398	4.28826	4.69357	4.57478	4.55193	5.13326	5.3696	4.33723	4.88693	4.50688	5.10764	5.01014	5.19826	4.24713	5.14328	5.59168	5.08059	5.67292	5.69587	4.81102	4.5388	4.37886	4.17796	4.35778	4.79945	6.25474	4.14066	4.53851	3.53882	4.61325	4.46617	4.19405	4.22264
ENSMUSG00000001942	4.19692	4.52831	4.72783	4.52035	4.4315	5.09755	4.32316	4.57361	4.72671	4.37185	4.64305	5.11821	4.3198	4.38614	4.58868	4.66294	4.39808	4.9485	4.38709	4.58371	4.71981	4.54074	4.47757	4.97045	4.38822	4.68995	4.76002	4.4733	4.59382	5.08848	4.18925	4.59322	4.78941	4.52301	4.57089	5.03985	4.16372	4.36714	4.50775	4.48186	4.64641	5.13582	4.26685	4.30335	4.54042	4.6546	4.28324	4.97637	4.41849
ENSMUSG00000001946	4.36729	4.16103	4.05181	4.42245	4.52353	4.26745	4.10003	3.93039	4.17989	4.60448	4.30171	4.22076	4.18686	4.12674	4.08287	4.47163	4.41386	4.23163	4.11636	4.14274	4.34075	4.63407	4.64717	4.52172	4.13842	3.90845	4.31716	4.50457	4.28477	4.21255	4.29535	4.25973	4.18993	4.64575	4.51563	4.27799	4.14318	4.00321	4.14307	4.21631	4.26518	4.82759	3.94862	3.89245	3.81705	4.46132	4.04449	4.16983	3.77323
ENSMUSG00000001948	1.04241	0.481919	2.09658	1.7173	1.51789	2.0222	1.19004	0.32081	1.96044	1.455	0.44541	1.88075	0.808537	1.292	1.23326	2.07354	1.30839	1.73975	1.24329	1.41442	1.48285	1.64756	1.37924	1.95782	1.47546	1.24096	1.83631	1.9725	1.4411	2.18055	1.31784	0.842216	2.1617	1.72994	0.96346	1.84655	1.08898	1.15849	1.37103	0.782802	0.888851	1.77089	0.775837	1.08904	2.11498	0.875568	0.992647	2.07482	1.42822
ENSMUSG00000001962	3.86133	3.34506	3.65888	3.78941	3.83132	4.11764	3.96473	3.45465	3.76167	4.06213	3.75954	4.05384	3.91356	3.97465	3.62045	3.8562	4.0946	3.96924	4.06071	3.61898	3.81497	3.90995	3.87413	4.10311	3.86208	3.7116	3.83939	4.1787	3.9576	4.2617	4.01773	3.89723	3.83584	4.22668	3.80805	4.23042	3.78491	3.68227	3.78409	3.71561	3.40738	4.31019	3.94862	3.85808	3.86347	3.72968	3.80774	4.04225	4.0236
ENSMUSG00000001964	5.61408	5.67035	5.35483	5.44424	5.74304	5.47562	5.54102	5.52384	5.43425	5.79826	5.55994	5.43404	5.725	5.47061	5.44367	5.75577	5.81429	5.47111	5.65706	5.45976	5.39992	5.46075	5.5029	5.29841	5.6173	5.53293	5.28324	5.42639	5.54426	5.29618	5.76432	5.5786	5.37613	5.3064	5.51247	5.3529	5.62483	5.6466	5.60092	5.66609	5.71839	5.51686	5.70403	5.75299	5.60221	5.51528	5.76282	5.60565	5.60629
ENSMUSG00000001983	3.21065	3.4651	3.27488	3.14854	3.35154	3.78421	3.4919	3.27948	3.27231	2.66999	3.1234	3.6233	3.39798	3.18782	3.39005	2.96434	2.87693	3.53764	3.46195	3.21361	3.31929	3.17689	2.97854	3.37474	3.38318	3.09994	3.30037	3.06605	2.95503	3.39349	3.166	3.05696	3.29339	3.12096	3.05818	3.39496	3.10958	3.3184	3.42613	2.96976	3.04052	3.26662	3.42629	3.46931	3.27098	3.14773	2.99942	3.24311	3.68602
ENSMUSG00000001985	5.83017	5.70375	6.203	6.4174	6.22191	5.1884	6.00936	5.37927	5.7522	6.27538	6.37243	5.16133	6.10924	5.43463	5.84821	6.4751	6.20961	5.1239	6.42863	5.31171	5.86647	6.37239	6.32349	4.99512	6.3063	5.53474	5.84432	6.42938	6.33042	4.97812	6.08502	5.72166	5.95643	6.30683	6.39538	5.11164	6.34322	5.66586	6.07466	7.05744	6.43102	4.971	6.26397	5.37454	5.76557	6.80062	6.59117	5.19611	6.19027
ENSMUSG00000001986	7.04152	7.96268	6.59501	6.85114	7.65037	6.78712	7.07547	7.7761	6.74496	7.35713	7.8468	6.84758	7.21964	7.69464	6.95814	7.07059	7.57205	6.76791	7.3322	7.86584	6.63468	7.46846	7.80231	6.74573	7.14936	7.91615	6.55598	7.24893	7.9659	6.80102	7.20035	7.7982	6.38224	6.84845	8.05729	6.76974	7.10271	7.82628	7.01691	7.87467	8.0086	6.81053	7.11886	7.83598	6.60508	7.69085	7.8863	6.89659	7.17395
ENSMUSG00000001988	-1.99571	3.61918	1.78306	1.86491	3.13521	2.37901	-1.10905	3.09779	2.38147	3.08364	3.26724	2.6831	-2.27548	3.73531	2.93577	2.3708	3.05854	2.43895	-1.56204	3.54163	3.16729	2.87433	3.36843	2.24788	-1.47624	3.66615	3.05468	2.20785	3.40069	2.74798	-2.8008	3.81534	2.68602	2.66645	3.15435	2.86841	-2.43856	3.79153	2.43228	2.78168	3.24627	2.43671	-2.74803	3.41361	2.81011	2.96256	3.10505	2.42099	-2.16237
ENSMUSG00000001995	6.6714	6.33999	6.17214	5.5706	5.46987	6.30009	5.81393	6.07963	6.09144	5.30642	5.59282	6.16638	5.92292	5.923	6.25029	5.20013	5.52387	6.15384	5.79213	5.94078	6.05911	5.29346	5.63787	5.99896	6.02905	6.0234	6.19071	5.30983	5.69398	5.99194	6.07853	5.77487	6.08167	5.42333	5.59666	6.00974	6.33419	6.19955	6.23648	5.71546	5.64554	6.30472	6.19445	6.12078	6.4177	5.78572	5.69865	6.2209	5.84797
ENSMUSG00000001998	3.50213	3.01561	2.84257	2.98871	2.99934	3.07108	3.87223	3.1749	2.89991	2.83167	2.97163	3.03184	3.96368	2.86984	2.90812	2.50739	3.17423	2.81606	3.96473	2.78838	2.74153	2.491	2.95804	2.92892	3.76906	2.9883	2.86042	2.66863	2.60787	2.55643	3.70767	2.89755	2.92445	2.81336	2.75155	2.52711	3.5554	3.02218	2.68359	2.81226	2.66358	3.04327	3.83468	3.18874	2.90193	2.94601	3.1714	3.12212	3.75356
ENSMUSG00000001999	4.39856	3.43082	4.32867	4.01559	4.26964	4.97095	4.44323	3.36241	4.37209	4.1383	4.04838	4.84606	4.32364	3.48387	4.46607	4.05876	4.26086	4.85642	4.28039	3.3801	4.4502	3.98981	3.92781	5.07134	4.0695	3.50586	4.2849	3.95764	3.9457	4.96927	4.26629	3.73901	4.12073	3.90787	4.03272	4.98356	4.54404	3.76795	4.50775	4.12181	4.21707	4.86566	4.48397	3.63271	4.5326	4.12493	4.02667	4.9446	4.34156
ENSMUSG00000002006	6.21023	6.63922	6.56393	6.88179	7.2749	5.7387	6.13327	6.63574	6.70752	7.45346	7.42769	5.71824	6.07088	6.91007	6.34096	7.16074	7.18985	5.69707	6.13849	6.78554	6.55422	7.34416	7.4157	6.03033	6.13936	6.77791	6.52438	7.39913	7.34602	6.01792	6.32078	6.92307	6.73599	7.31155	7.30366	5.95225	6.24703	6.84499	6.64845	7.19144	7.05321	5.7307	6.10102	6.61119	6.65931	7.28543	7.08853	5.78176	6.08931
ENSMUSG00000002007	0.684764	1.0859	1.28634	2.32629	1.90008	1.79286	0.0970681	0.737134	1.50979	1.70923	1.50637	1.79573	-0.070431	0.604189	1.62157	1.8605	1.88516	1.90487	0.55813	0.567002	2.03302	1.45638	1.87083	2.60917	-0.117928	0.925419	2.17234	1.94671	1.26084	1.72792	-0.179289	0.720458	1.64008	2.02132	1.14088	1.90159	-0.720685	0.0757274	0.913674	0.957129	1.27038	2.01213	0.171123	0.830085	1.49746	1.66409	1.33901	1.4274	0.0362032
ENSMUSG00000002010	7.12841	6.67992	6.66557	6.83668	6.90078	7.02274	7.11005	6.65531	6.87561	6.89994	6.77963	7.03235	6.909	6.84781	6.92748	6.81821	6.78447	7.15282	7.13073	6.63182	6.78915	6.83724	6.65722	7.29764	6.93721	6.8252	6.95684	6.82937	6.80878	7.2545	6.95532	6.84328	6.69597	6.8195	6.77147	7.36868	7.46328	6.99912	7.02232	6.79287	6.90082	7.00368	7.21592	6.96366	6.81183	6.75144	6.78464	7.20139	7.41831
ENSMUSG00000002012	4.97174	6.37647	7.4185	6.93236	6.86409	6.79982	5.01341	6.27423	7.13054	6.59214	6.74025	6.71011	4.91132	6.67504	6.83966	7.11002	6.80555	6.80794	5.38364	6.16267	6.97576	6.39656	6.74731	6.90065	5.24372	6.61832	6.86505	6.33932	6.79807	6.82084	5.61094	6.79822	7.52849	6.75403	6.75878	6.96488	5.37467	6.58488	6.78907	5.93109	6.64005	6.61414	5.35206	6.25625	7.12627	5.77639	6.51016	6.84972	5.46433
ENSMUSG00000002014	5.22677	5.3601	5.6662	5.55574	6.03476	5.6526	5.21202	5.14168	5.75661	5.55826	5.50571	5.633	5.30067	5.58009	5.71695	5.68911	5.71111	5.7905	5.39186	5.31708	5.81879	5.55683	5.44333	5.75504	5.37578	5.27197	5.59746	5.7602	5.41002	5.71502	5.26743	5.35817	5.77492	5.74125	5.38393	5.9408	5.56173	5.41007	5.53517	5.36203	5.43969	5.56813	5.38448	5.39385	5.52686	5.26795	5.42714	5.56909	5.66361
ENSMUSG00000002015	6.49396	5.97158	6.66715	6.44918	6.51633	6.9524	6.46686	5.88426	6.61592	6.23258	6.04563	6.96418	6.6204	6.09078	6.67207	6.29217	6.2409	6.92453	6.34955	5.92095	6.51776	6.29591	6.09621	6.84813	6.43371	5.92898	6.56525	6.24592	6.03022	6.93735	6.46347	6.08038	6.6154	6.32921	6.03455	6.98254	6.88492	6.12727	6.62019	6.28868	6.2779	7.07557	6.68768	6.08853	6.50281	6.3416	6.06435	6.99204	6.98383
ENSMUSG00000002017	5.40928	5.21656	5.29059	5.42058	5.2923	6.17995	5.18824	5.16917	5.38007	5.25887	5.05349	6.23257	5.34104	5.18242	5.73082	5.21517	5.30865	6.12183	5.33115	5.17457	5.60467	5.12685	5.15231	5.9756	5.32534	5.10683	5.45434	5.27657	5.08894	6.09317	5.2609	5.01829	5.17396	5.32433	5.18831	5.81742	5.42376	5.09185	5.41967	5.18639	5.04579	5.88187	5.28314	5.01781	5.1085	5.19799	5.09527	6.05563	5.5041
ENSMUSG00000002020	3.69078	-0.187773	-0.488799	0.0424933	-0.168712	0.37188	3.57739	-0.178812	-0.296196	0.386887	0.0195536	0.58973	3.41249	0.040602	-0.154038	0.769896	0.397589	0.0365382	4.48644	-0.637762	-0.0763889	0.975619	1.1455	-0.13445	4.55406	-0.555548	-0.393781	1.34128	0.0797192	-0.309805	4.3882	-0.456494	0.209009	1.09872	0.0798204	-0.323228	4.66905	-0.724989	0.304708	-0.699926	-0.320702	-0.107551	4.26685	-2.55717	-1.34632	0.223455	0.782288	-0.348341	4.33716
ENSMUSG00000002028	7.01486	6.65489	6.36676	6.33195	6.09933	5.8406	7.01412	6.56906	6.08911	6.4783	6.33327	5.74495	7.46426	6.43842	6.17545	6.35689	6.44378	5.76924	7.6916	6.76932	6.38965	6.50059	6.81653	6.17553	7.38778	6.73139	6.29966	6.41417	6.62054	5.82211	7.12456	6.71232	6.45845	6.38474	6.74254	5.75714	7.2919	6.89753	6.6777	7.09135	7.02166	6.13376	7.38316	6.85981	6.69709	6.86425	7.20991	6.25727	7.28598
ENSMUSG00000002031	5.40672	5.22058	5.61629	5.43541	5.17738	5.54099	5.61066	5.35922	5.55721	5.26738	5.37569	5.6673	5.34672	5.32094	5.47933	5.39982	5.25052	5.66945	5.24978	5.2973	5.54423	5.21407	5.15681	5.83647	5.4114	5.31467	5.47414	5.16076	5.26679	5.6847	5.48065	5.33415	5.55649	5.32656	5.08635	5.7534	5.31163	5.33184	5.36773	4.96271	4.95745	5.23697	5.34341	5.30481	5.54121	4.98352	4.92302	5.64571	5.31805
ENSMUSG00000002032	6.88288	5.79283	5.83616	5.19675	5.76625	6.03224	6.90649	5.52712	6.12817	5.29538	5.6945	6.10292	6.94562	5.56851	6.42626	5.16441	5.76593	6.00193	6.88778	5.5215	6.11628	5.30486	5.74043	6.3682	6.77637	5.7288	6.21338	5.04094	5.69043	6.1504	6.81854	5.6855	5.91014	5.26522	5.59856	6.27501	6.9054	5.76595	6.21879	5.69919	5.70682	6.02023	6.9581	5.72657	6.18328	5.69325	5.69865	6.25295	6.87581
ENSMUSG00000002043	3.34513	3.04311	3.11714	3.49297	3.52979	3.53006	3.11516	3.10656	3.28863	3.62371	3.28667	3.52108	3.13477	2.97381	3.29719	3.50284	3.34032	3.57314	3.2155	3.12664	3.35491	3.42687	3.1954	3.50412	3.13598	3.19444	3.25946	3.47978	3.195	3.70202	3.39805	3.30303	3.28598	3.59722	3.13353	3.38534	2.897	3.09029	3.32858	3.22972	3.31898	3.35685	2.90245	3.32581	3.24571	3.20452	2.89857	3.37605	3.03244
ENSMUSG00000002052	7.2286	7.55978	7.00967	6.94693	6.92723	6.78428	7.12182	7.51491	6.79651	7.09175	7.15215	6.80652	7.20252	7.67626	6.83416	7.07059	6.9253	6.94228	7.29157	7.57471	6.94745	7.1944	7.1419	6.96512	7.3833	7.61246	6.90936	7.18142	7.17507	6.96507	7.2012	7.42295	7.06335	7.16625	7.22771	6.99524	7.40838	7.6961	7.1348	7.32601	7.0796	6.84125	7.31618	7.73592	6.93105	7.18802	7.35793	6.94555	7.3572
ENSMUSG00000002055	4.24359	1.6834	1.31891	1.69774	2.3207	3.80676	4.20172	1.62154	1.64268	1.98153	2.15403	3.77907	4.05436	2.16015	1.75169	1.61045	2.3948	3.64161	4.32402	1.36	1.8454	1.3722	2.28697	3.83449	4.35812	1.88693	1.76793	1.49155	2.23042	3.93197	4.0446	1.48979	1.97134	1.85857	2.37945	3.89963	4.34255	1.79355	1.97745	2.05352	2.40191	3.35685	4.303	1.63508	1.73389	2.26751	2.09917	3.56431	4.44734
ENSMUSG00000002058	4.1609	4.11427	5.25526	4.77954	4.78964	4.72669	4.29375	4.22848	5.39145	4.30181	4.64053	4.94479	4.09989	4.54984	5.2995	4.64083	4.67838	5.14056	4.03468	4.70874	5.31022	4.45637	4.66625	5.10799	4.38225	4.57521	5.38565	4.45512	4.73528	5.27	4.30491	4.72834	5.55804	4.69137	4.63526	5.23195	4.22366	4.51609	5.10992	4.02722	4.41958	4.82056	4.29225	4.32364	5.35142	4.23467	4.31783	4.95527	4.124
ENSMUSG00000002059	3.30169	3.81796	3.58045	4.0313	4.05341	3.27896	3.48671	3.92544	3.39797	4.00224	3.68342	3.55596	3.53026	3.44098	3.23179	4.13981	4.00368	3.53764	3.64511	3.80361	3.82517	3.97561	3.91723	4.02381	3.6794	3.74321	3.74176	3.93158	3.60358	3.77832	3.78711	3.97028	3.93876	4.05474	3.46055	3.91309	3.02228	3.57087	3.29719	3.60643	3.36876	3.94682	3.39313	3.6569	3.26471	3.70036	3.66151	3.79555	3.26317
ENSMUSG00000002064	5.20924	4.94259	5.27822	4.9525	5.19925	5.17545	5.263	4.99345	5.41579	5.15879	5.26088	5.24388	4.97624	5.26056	5.16582	5.08749	5.33995	5.45408	5.0197	5.1726	5.49399	5.14599	5.03001	5.33172	5.1642	4.98257	5.29947	5.03789	5.06165	5.44617	5.28686	5.0439	5.6213	5.26289	5.02831	5.47587	4.58523	4.80959	5.12788	4.83077	4.59714	5.17768	5.03274	4.78523	5.40376	5.00766	4.94532	5.03787	5.07303
ENSMUSG00000002068	3.55397	3.27722	3.65888	2.93125	3.76583	4.11312	3.58712	3.39859	3.76167	2.99081	4.07841	4.30521	3.40526	3.4337	3.94684	3.03385	3.80262	4.2624	3.44624	3.51074	3.72527	3.04717	3.85209	4.33336	3.55224	3.55655	3.83383	3.0419	4.04382	4.48095	3.37404	3.5963	3.7629	3.16142	4.06607	4.40723	3.62619	3.3819	3.69055	3.38019	3.81183	3.99757	3.73763	3.61636	3.79544	3.56594	3.94051	4.29266	3.70661
ENSMUSG00000002083	4.13018	3.04311	2.28971	2.5609	2.53241	2.2696	3.892	3.34026	2.27083	3.1091	3.09429	2.10933	3.65142	2.73431	1.89941	2.63217	3.29843	1.99138	3.83804	2.96285	2.13489	2.64243	2.92675	2.05488	3.93323	2.99881	2.00421	2.63672	2.46517	1.83572	4.3487	3.11449	2.20953	2.45484	2.79198	2.19389	2.897	2.6997	1.93728	2.19947	2.1745	1.20691	3.47147	2.45494	2.18311	2.76904	2.56181	1.6538	3.12717
ENSMUSG00000002100	6.01135	-0.957602	-3.32193	-1.45133	0.447229	0.431155	6.17178	-2.29013	-2.69009	0.617288	0.194297	0.29157	6.13243	-1.65072	-3.32193	-0.310674	-0.557096	1.30567	6.53457	-1.5283	-2.0016	-0.188197	0.20928	0.0273701	6.56863	-0.555548	-1.21569	0.10233	-0.105881	0.770831	6.55242	-2.02857	-2.73427	-0.0496781	-0.00999777	0.0130169	5.32993	-1.62395	0.240147	-0.13569	-0.320702	0.973329	5.3047	-1.69095	-2.14754	0.329395	-0.499308	0.947079	5.23305
ENSMUSG00000002102	6.68731	6.70237	6.60164	6.47095	6.85231	7.02874	6.64399	6.83765	6.69533	6.64967	6.90957	6.90283	6.48881	7.09723	6.7665	6.65591	6.94647	6.99296	6.57576	6.75423	6.4682	6.566	6.57129	6.75008	6.51508	6.6445	6.5602	6.59523	6.75527	6.90291	6.56905	6.66566	6.47486	6.65654	6.71302	6.80174	6.63445	6.80283	6.83009	6.63075	6.59266	6.76731	6.62694	6.97171	6.74634	6.78848	6.71126	6.95444	6.86973
ENSMUSG00000002103	6.36402	6.96145	6.87925	6.63291	6.56166	6.56033	6.3431	6.82241	6.80078	6.52988	6.57759	6.46715	6.49137	6.88961	6.94119	6.44139	6.43704	6.44478	6.40749	6.85605	6.86461	6.62175	6.6071	6.46232	6.49031	6.96781	6.80518	6.6066	6.70058	6.6178	6.36714	6.78056	6.98191	6.69753	6.69892	6.6543	6.52887	6.8478	6.82253	6.56269	6.56837	6.50546	6.43256	6.84146	6.8532	6.39214	6.60624	6.5536	6.3764
ENSMUSG00000002105	4.9648	4.2144	4.63063	4.59361	4.17821	5.1841	4.90864	4.21637	4.81667	4.32372	4.27602	5.08276	5.04769	4.40114	4.71371	4.41196	4.26956	5.04772	4.95456	4.38683	4.67823	4.3776	4.30575	5.14373	5.05772	4.25392	4.79766	4.34589	4.22204	5.26036	5.02873	4.49143	4.7414	4.57636	4.27064	5.20758	4.89883	4.36714	4.92206	4.25021	4.19517	5.16664	4.91386	4.4304	4.57887	4.32709	4.2062	5.138	4.98021
ENSMUSG00000002107	7.87302	8.89828	7.67354	8.02742	8.3441	6.03224	7.88631	8.80757	7.6452	8.54745	8.49408	5.9292	7.94097	8.61912	7.45259	8.36712	8.37033	5.90775	7.86482	8.74363	7.49996	8.58662	8.59193	5.96815	7.76285	8.79211	7.43037	8.32928	8.49946	5.84326	7.87008	8.65286	7.53006	8.02447	8.55934	5.89067	7.77617	8.73561	7.84379	8.73042	8.69785	6.24559	7.75642	8.73251	7.7766	8.59067	8.67517	6.22825	7.53328
ENSMUSG00000002108	2.13626	1.8379	1.31891	1.43965	1.34929	1.92245	2.13172	1.80524	1.48167	1.49418	1.34278	1.93476	1.85438	1.25945	1.31973	1.61045	1.6389	1.73975	2.1165	1.27432	1.71988	1.32819	1.43962	2.35848	1.96528	1.69339	1.64625	1.72188	0.865731	1.83572	2.2229	1.48979	1.35826	1.55872	1.33578	1.53462	3.02228	1.32929	1.91678	1.49842	1.35184	2.79334	2.70041	1.95421	1.53966	1.4459	1.4501	2.40033	2.70403
ENSMUSG00000002109	3.21651	2.28436	2.87579	2.71479	3.29463	2.58878	3.31579	2.29426	2.52612	3.1829	2.61999	2.58517	3.25235	2.50367	2.50871	2.76073	3.14617	2.37603	3.67238	2.28857	2.70887	2.64243	3.02853	2.86612	3.62482	2.6577	2.47362	2.76032	2.83119	2.52457	3.61337	2.67526	2.88571	3.06872	2.81831	2.88216	3.44784	2.58296	2.85506	2.65243	2.75627	2.71968	3.44583	2.61166	2.79277	2.92925	3.14962	2.93364	3.67908
ENSMUSG00000002111	0.385101	1.40127	1.28634	2.22061	2.20193	1.54709	0.435519	1.73906	1.48167	2.08781	1.6731	1.2314	-0.335449	1.58249	1.09297	2.13809	1.76728	1.04754	-0.00720702	1.74685	2.24531	2.34406	1.58034	1.45908	0.905145	1.64065	1.7444	2.27156	1.99676	1.19188	0.577484	1.51442	1.27077	2.22596	1.40692	1.30891	-0.532663	1.74608	1.51442	1.94731	1.76265	1.48105	0.454392	1.53422	1.21454	1.88866	1.41401	1.4274	-0.0533177
ENSMUSG00000002129	6.48731	6.34368	6.23108	6.14871	6.08932	5.98605	6.47672	6.38296	6.07153	6.11967	6.14121	6.00532	6.5679	6.35712	6.01948	6.26714	6.19141	5.89939	6.50169	6.31884	5.97805	6.19997	6.18266	5.98055	6.54812	6.24493	6.03457	6.32688	6.32928	6.03922	6.43546	6.25224	6.27016	6.18208	6.22375	6.07255	6.52755	6.43295	6.2261	6.38082	6.26612	5.89866	6.58277	6.44287	6.06727	6.29087	6.40608	6.06715	6.63557
ENSMUSG00000002147	3.57693	4.09688	3.60046	4.2248	4.31614	3.27087	3.5428	4.08934	3.91144	4.2683	4.27602	2.96852	3.39798	3.85994	4.12551	4.13455	4.36193	3.2699	3.71888	4.22878	3.75224	4.27702	4.42627	3.24088	3.73199	3.89163	4.0266	4.16758	4.36288	3.40228	3.61849	4.03556	3.69171	4.04936	4.47068	3.35608	4.09408	4.51255	4.33304	5.13591	4.74394	4.49374	3.99798	4.21922	4.11092	4.89786	4.54337	3.57357	3.76015
ENSMUSG00000002190	4.07963	3.7639	3.75723	4.18672	3.66166	6.48715	3.7734	3.77944	4.32935	3.91108	3.69316	6.4429	3.75182	3.68106	4.42764	3.99047	3.58991	6.1001	3.92562	3.84383	4.21069	3.90247	3.62394	5.93283	4.00491	3.768	4.27672	4.18423	3.70585	5.94757	3.67364	3.55534	3.87592	4.13313	3.78153	5.84927	3.85396	3.50109	4.24941	3.91897	3.40738	6.05059	4.03284	3.53168	4.15909	3.60338	3.85561	6.05067	3.89788
ENSMUSG00000002205	4.5617	4.49882	4.25483	4.48655	4.51857	4.76751	4.62665	4.40246	4.18426	4.6134	4.47541	4.54114	4.52066	4.41966	4.24081	4.76526	4.40993	4.7795	4.5206	4.44027	4.36192	4.87488	4.37695	4.74467	4.57515	4.28861	4.43575	4.87308	4.41125	4.80987	4.52262	4.27062	4.233	4.79146	4.16173	4.49037	4.6786	4.38662	4.29382	4.34737	4.20616	4.43511	4.40965	4.12987	4.21223	4.49301	4.2062	4.43153	4.41849
ENSMUSG00000002210	4.9821	4.54122	4.40271	4.52313	4.60537	4.59681	4.96384	4.2914	4.45395	4.78909	4.82456	4.64605	4.7748	4.38237	4.5264	4.77882	4.71705	4.85642	4.94062	4.51999	4.56416	4.53591	4.73411	4.73005	5.08738	4.51788	4.55889	4.81368	4.69322	4.80324	5.07602	4.50378	4.31182	4.71535	4.72847	4.78564	5.23281	4.39819	4.49743	4.68554	4.72113	4.52435	4.94851	4.54716	4.31906	4.84748	4.97658	4.81398	4.96888
ENSMUSG00000002221	4.94904	5.52192	5.01552	4.89354	5.42815	4.60969	4.87527	5.2683	4.8082	5.15574	5.41447	4.43737	4.87511	5.29909	4.84708	4.74468	5.40653	4.3873	5.05638	5.39696	4.80727	5.20801	5.45982	4.44859	5.03697	5.40043	4.73934	5.03177	5.42937	4.34616	4.95375	5.24496	4.88088	5.0177	5.35723	4.40723	4.97442	5.39861	4.93741	5.11766	5.09394	4.52001	4.72955	5.16563	4.95715	5.06437	5.07808	4.45176	4.59459
ENSMUSG00000002222	8.43141	7.70491	7.42131	7.47086	7.22628	7.37849	8.56302	7.53496	7.3602	7.50352	7.26908	7.29752	8.68389	7.38623	7.54299	7.31064	7.17835	7.31466	8.60412	7.52919	7.41096	7.55632	7.37474	7.19225	8.55295	7.57562	7.32575	7.55128	7.36177	7.20069	8.62657	7.46265	7.29301	7.37099	7.47328	7.32782	8.43109	7.4641	7.48052	7.79653	7.48481	7.41124	8.4544	7.52761	7.4218	7.53765	7.41267	7.38877	8.48501
ENSMUSG00000002227	1.11951	2.3737	2.71377	2.79061	2.78469	1.6752	1.60843	2.3691	2.07776	2.44853	2.41165	1.2314	1.4941	2.54476	1.84212	2.80116	2.50203	1.30567	1.50829	2.28857	2.16731	2.40888	2.60956	1.9376	1.72228	2.24586	1.90158	2.2294	2.34353	1.58075	1.59216	2.80073	2.42746	2.78774	2.39703	1.72974	0.696375	2.47061	2.21433	2.65243	2.81491	1.85587	1.52841	2.29973	2.07249	2.14228	2.70309	1.34329	1.25259
ENSMUSG00000002228	3.44337	0.0476107	2.50316	1.57446	1.20851	1.79286	3.58226	-0.46048	2.70699	-0.226458	0.736605	1.67397	3.36852	-1.05187	3.26486	0.400442	2.60184	2.25885	3.58182	-0.431708	2.54581	-1.03253	2.05578	1.87518	3.17794	-0.684182	2.86042	0.192878	1.4411	2.20085	3.31219	-0.66195	2.19376	1.09872	1.18202	1.87434	3.28235	-0.86541	2.6342	1.06265	0.8332	2.15311	3.23743	-0.94495	2.63629	0.520455	2.05299	1.54504	3.29072
ENSMUSG00000002233	4.73707	4.35632	4.68474	5.06936	5.0107	5.15362	4.68898	4.61417	4.93801	5.01467	4.52533	5.21961	4.74359	4.56989	5.0817	5.10105	4.89623	5.24549	4.70682	4.39023	5.07202	4.92375	4.68508	5.15472	4.81563	4.17267	5.10764	4.92023	4.54735	5.24577	4.6973	4.44092	4.85354	5.09024	4.60532	5.04902	4.6449	4.25714	4.61348	4.68141	4.84939	5.31157	4.60476	4.35847	4.51949	4.54616	4.5641	4.87516	4.78418
ENSMUSG00000002249	1.43314	1.75165	1.55597	1.86491	1.63256	1.54709	1.44678	1.411	1.50979	1.33064	1.4841	1.50573	1.54766	1.15716	1.40131	1.95908	1.6389	1.52454	1.31424	1.30345	1.29022	1.6113	1.633	1.69418	1.7596	1.05197	1.54093	1.56119	0.814325	1.78283	1.15826	1.69767	1.41376	1.58871	0.915474	1.26761	0.537536	1.45272	1.24509	0.843282	1.31168	1.77089	1.34636	1.30852	1.36292	1.10171	1.58604	1.6538	1.5548
ENSMUSG00000002250	5.35186	4.7641	5.09524	5.11432	5.03523	4.99816	5.19303	4.61109	5.37626	5.07729	4.75421	5.05254	5.31038	4.45602	5.92091	4.88922	4.85925	5.12868	5.46189	4.76218	5.3084	4.96385	4.97753	5.10799	5.32689	4.75652	5.50597	5.23189	4.95295	5.13934	5.33741	4.86151	5.00579	4.9529	4.93512	5.0551	5.15969	4.39049	5.25176	4.92823	4.72113	4.93239	5.19546	4.58547	5.23907	4.99161	4.64416	4.91577	5.13006
ENSMUSG00000002257	1.26234	1.28326	1.28634	1.06531	1.55714	2.13346	1.08406	0.737134	0.712553	1.37329	1.46149	2.32693	0.570535	1.15716	1.78247	1.41589	1.23922	2.43895	0.872132	1.27432	1.16737	1.45638	1.70855	2.07353	1.25796	1.4698	1.36695	1.41837	1.18191	2.37177	1.15826	1.09178	0.971136	0.967936	1.09853	1.92834	1.61183	1.15849	1.17774	1.25301	0.994099	2.28153	0.894329	0.885729	1.38623	1.34847	1.3	2.02169	0.480861
ENSMUSG00000002265	7.76018	7.60506	9.37845	8.48104	7.49105	8.44001	7.82002	7.45734	9.15807	7.53145	7.81063	8.31117	7.86158	7.67742	9.06622	8.05863	7.576	8.38483	7.84437	7.56384	9.06584	7.47793	7.72026	8.48437	7.74841	7.72794	8.9285	7.73907	7.85062	8.34007	7.6084	7.81224	9.21472	8.04894	7.84514	8.34237	7.84828	7.7535	8.9221	7.83566	7.96314	8.36806	7.97527	7.54554	9.38392	7.84253	8.09869	8.76387	7.90706
ENSMUSG00000002266	0.615479	1.87916	4.40271	3.31184	1.80547	2.06025	0.0415201	2.13184	3.54785	1.56948	2.08173	2.24379	0.670495	1.97211	3.55956	2.747	1.97299	2.18735	0.670564	1.01732	3.04176	0.917405	1.55327	2.26421	0.526428	1.61355	2.98612	1.34128	1.87661	1.69966	-0.109911	1.41326	3.63445	2.28209	1.14088	1.95461	1.08898	1.90583	3.51066	1.46031	2.05795	2.62602	1.03855	1.81782	3.61973	1.46927	1.2599	2.2697	0.964083
ENSMUSG00000002274	8.19418	5.9378	6.27325	6.72939	6.61609	7.3355	8.08913	6.00298	6.6143	6.70707	6.30735	7.43154	7.99921	6.21691	6.6823	6.77826	6.56709	7.57492	8.10448	6.29818	6.8207	6.77304	6.44444	7.55821	8.1698	6.11081	6.79877	6.8276	6.15556	7.60711	8.34282	6.1819	6.36386	6.80601	6.09773	7.55456	8.42259	5.90213	6.36315	6.00244	6.20714	7.11057	8.26829	5.90884	6.14279	6.31847	6.01551	7.16739	8.40377
ENSMUSG00000002279	3.82727	4.22644	4.29632	4.71533	4.06025	5.06751	3.84004	4.21637	4.28123	4.53573	4.07841	5.09171	3.86691	4.23532	4.40804	4.87666	4.29108	5.09733	3.75758	4.15478	4.39651	4.58349	4.205	4.86465	3.87064	4.12548	4.40607	4.50457	3.67736	5.00723	3.96243	4.09801	4.35499	4.74561	3.96362	4.85351	3.73086	4.04304	4.06135	4.04664	4.20067	4.58783	3.90694	4.34365	3.99818	4.35244	3.99037	4.68749	3.95064
ENSMUSG00000002280	4.65096	4.53154	4.22507	4.47797	4.5334	4.53059	4.63605	4.51878	4.39488	4.54509	4.52805	4.4138	4.51058	4.42334	4.4325	4.67387	4.73914	4.60871	4.53923	4.57776	4.46658	4.7963	4.53058	4.84307	4.67376	4.54324	4.67545	4.85933	4.5669	4.73874	4.79097	4.49762	4.4242	4.72551	4.61287	4.81819	4.71153	4.63489	4.591	4.61357	4.47063	4.60019	4.68092	4.54716	4.50625	4.66728	4.46617	4.72121	4.44734
ENSMUSG00000002289	0.903995	1.31368	2.51726	2.27442	2.75124	1.72342	1.38117	1.411	2.13303	2.27941	2.39981	1.5754	1.12275	2.19499	2.05876	2.11689	2.65591	1.30567	1.56757	1.332	2.01532	1.64756	2.39763	1.1074	1.6446	1.74426	2.40023	1.99784	2.66702	1.80952	1.61283	1.95328	2.61675	2.59439	2.60798	1.81822	0.537536	1.12176	2.07321	1.67519	2.15193	1.4079	1.28983	1.34867	2.28585	1.81762	1.82464	1.54504	0.86982
ENSMUSG00000002297	0.0595619	0.427323	-0.279278	0.601201	0.171883	0.431155	0.0415201	0.32081	0.123223	-0.359828	0.300042	0.206298	0.28536	-0.303895	-0.408307	-0.00161312	-0.044682	-0.688083	0.436187	0.567002	0.582471	0.584831	0.678783	0.641389	-0.260091	0.520967	0.615843	-0.462306	0.391726	0.0891608	0.773813	0.277881	0.270439	-0.247395	0.391829	0.830475	0.155256	-0.00320497	0.172561	-0.0234276	0.0156179	0.348493	-0.26394	0.1999	-0.0923627	0.47501	0.23867	0.0200328	-0.36098
ENSMUSG00000002307	4.42664	4.23442	4.22936	4.33968	4.30465	4.33108	4.44055	4.36638	4.30949	4.33994	4.31753	4.08403	4.56679	4.53632	4.32684	4.41631	4.23445	4.2624	4.61846	4.49495	4.2068	4.05875	4.50255	4.21235	4.60365	4.3014	4.27672	4.55239	4.24649	4.252	4.59453	4.38524	4.43094	4.47966	4.19729	4.41198	4.56992	4.34341	4.49051	4.27786	4.45228	4.04056	4.5666	4.63502	4.4548	4.32709	4.34204	4.12645	4.59827
ENSMUSG00000002308	3.40282	3.90544	4.27987	4.44316	4.61934	4.24698	3.76913	3.77394	4.37591	4.31281	4.28571	4.27934	3.75751	4.16678	4.3111	4.38118	4.53062	4.49116	3.71888	4.07256	4.42696	4.36676	4.28944	4.38654	3.90018	3.8104	4.39099	4.32101	4.25616	4.58502	3.84067	4.14215	4.30449	4.33679	4.31293	4.61911	3.37922	3.99308	4.23291	3.97411	4.10992	4.34979	3.94862	3.95231	4.04287	4.22784	4.0679	4.36376	4.00154
ENSMUSG00000002319	4.85448	4.92299	5.17969	4.96073	4.78552	5.31574	4.77877	4.87005	5.24861	4.90991	4.95373	5.27038	4.65179	4.99745	5.15997	5.00624	4.89623	5.33299	4.64966	4.91391	5.21263	5.08118	4.89099	5.59803	4.85064	5.06742	5.29543	4.99134	4.95591	5.51265	4.77042	5.17908	5.25598	5.00664	4.96489	5.46449	4.89064	4.93926	5.23529	4.83822	4.8282	5.19409	4.83949	4.97355	5.46526	4.98757	4.8674	5.45097	4.75481
ENSMUSG00000002320	4.86011	4.8366	4.93638	4.92122	4.83824	4.93301	4.91445	4.82822	4.72671	4.66582	4.64806	4.98374	5.07074	4.89789	4.99567	4.75844	4.76705	4.94037	4.73295	4.8659	4.77344	4.8825	4.70366	4.86465	4.95287	4.69319	4.64401	4.67133	4.62026	5.02157	4.76581	4.78259	4.87841	4.72551	4.52365	4.88799	4.77966	4.70795	4.78734	4.60049	4.69405	4.91929	4.74803	4.87044	4.56105	4.54066	4.63243	4.99026	4.83808
ENSMUSG00000002324	3.51645	-0.104971	2.54506	2.30059	1.20851	2.58878	3.79456	0.194811	2.31929	0.876472	1.4841	2.63496	3.43399	0.253872	2.08368	2.42355	1.27422	2.78006	4.07099	0.567002	2.80472	1.4149	1.84873	3.64172	3.85348	-0.555548	2.47362	1.75198	0.915368	3.03483	4.24658	1.02477	2.80497	2.30033	1.0099	3.41402	3.52396	0.475666	1.76443	0.177864	1.13884	2.56001	2.91185	0.109308	1.69708	0.109114	0.837822	2.59476	2.87149
ENSMUSG00000002325	2.81439	2.43032	2.81999	2.61404	2.3656	2.62731	2.88994	2.56008	2.59335	2.84689	2.52504	2.49815	3.10828	2.67385	2.59793	2.87878	3.10788	2.90789	3.32263	2.77804	3.14304	3.10046	3.23852	3.21592	3.4814	2.53304	2.75839	3.15884	2.8182	2.74798	3.29311	2.68615	3.08693	2.95822	2.84418	2.78304	3.43662	2.56939	2.69567	2.41405	2.59831	3.26662	3.12074	2.64429	2.94181	2.80621	2.67286	2.82928	3.4781
ENSMUSG00000002326	4.66174	4.64654	4.5945	4.66334	4.77307	4.69076	4.35199	4.52861	4.7416	4.67863	4.61515	4.62567	4.33511	4.59944	4.80273	4.78219	4.67183	4.69179	4.4826	4.50439	4.73611	4.65203	4.56825	4.50807	4.54072	4.67692	4.67234	4.92684	4.37623	4.59656	4.57096	4.64155	4.599	4.62419	4.48719	4.41198	4.22366	4.51962	4.78169	4.52404	4.25991	4.57117	4.40633	4.4163	4.70474	4.56526	4.43049	4.40065	4.36766
ENSMUSG00000002329	4.78716	5.09923	4.89917	4.90211	5.28648	5.14922	4.71363	4.87005	4.956	4.8394	4.89798	5.22232	4.58931	5.16934	5.01847	4.95937	5.0044	5.1617	4.60791	4.88289	4.83528	5.01332	5.05676	5.01937	4.70519	5.17563	5.00494	4.9367	5.1024	5.1128	4.75888	5.08765	5.0148	4.92379	5.10519	5.39906	4.82336	5.14772	4.94756	4.9142	5.04579	4.88263	4.70274	5.13725	4.99366	4.74352	5.04011	5.06109	4.72147
ENSMUSG00000002332	5.32769	5.45014	5.68662	5.8385	5.90389	6.2423	5.26148	5.56581	5.82253	5.83115	5.55327	6.33027	5.25108	5.57348	5.81324	5.85513	5.83202	6.23697	5.13197	5.53691	5.93397	5.75059	5.71011	6.12837	5.34081	5.59834	5.89729	5.73027	5.68149	6.05882	5.25762	5.68143	5.75222	5.83805	5.58904	5.98447	5.23281	5.60895	5.86587	5.66818	5.67354	6.17017	5.33819	5.65231	5.78544	5.63504	5.48046	6.29973	5.19224
ENSMUSG00000002341	5.02448	8.33796	7.38956	7.81066	8.11921	6.82076	5.06481	8.15538	7.35779	8.2286	8.24481	6.7754	5.27707	8.20988	7.54074	8.06936	8.342	7.01636	5.20614	8.28225	7.57363	8.31898	8.45809	6.8703	5.08187	8.23045	7.51754	8.12201	8.35853	6.71453	4.98183	8.10461	7.22385	7.85015	8.43056	6.82061	4.6786	7.947	7.22044	8.16452	8.15267	6.24952	4.62775	7.86353	6.85268	8.08088	8.25635	6.08668	4.66995
ENSMUSG00000002342	4.87316	4.93527	5.07393	5.16684	4.67391	5.28796	4.70471	4.82557	5.24025	5.02474	4.8356	5.27824	4.54391	4.84677	4.93532	5.17727	4.90183	5.21211	4.72971	4.77523	5.06987	5.00286	4.80467	5.22523	4.7476	4.80824	5.13504	4.86278	4.66447	5.33114	4.71892	4.97679	5.19194	4.93258	4.60154	5.04597	4.77522	4.88001	4.8961	4.92123	4.80669	5.0392	4.59604	4.97996	5.00876	4.70468	4.64026	5.0742	4.55349
ENSMUSG00000002343	3.93428	4.51854	4.29632	4.14038	4.68281	4.20514	4.05516	4.3773	4.50722	4.30732	4.69486	4.23159	3.7346	4.66924	4.49423	4.29415	4.65865	4.39128	3.99744	4.56579	4.55806	4.27122	4.60496	4.55196	4.0508	4.66045	4.67856	4.23839	4.58618	4.8522	4.26955	4.51298	4.52532	4.3931	4.64633	4.7259	4.01337	4.25714	4.2738	4.23336	4.14462	4.12287	3.76381	4.27758	4.49557	4.28491	4.25292	4.04225	3.82439
ENSMUSG00000002345	3.82343	3.77488	3.95151	4.16552	4.25778	4.14445	3.81954	3.87497	4.30147	4.22819	4.32382	4.11944	3.65142	3.99457	4.16108	4.35426	4.18932	4.20472	3.82595	4.07256	4.3689	4.31697	4.12912	4.24562	3.84482	4.0964	4.24354	4.28545	4.17187	4.28566	3.83188	4.10208	4.32635	4.30101	4.16687	4.31394	3.85396	3.84321	4.10279	3.91897	3.80462	3.86035	3.83468	3.95881	4.26977	4.13957	3.94051	4.04891	3.78619
ENSMUSG00000002346	4.54316	5.1963	4.55403	4.90211	4.98215	4.93044	4.43517	4.89812	4.36826	4.83559	4.80897	4.7514	4.51394	4.81353	4.5264	4.74813	4.89903	4.5422	4.67684	4.82631	4.3443	4.79225	4.8104	4.72121	4.46366	4.9746	4.45037	4.71018	4.84822	4.55379	4.62283	4.98122	4.5316	4.57261	4.71802	4.53892	4.71153	5.33986	4.72384	5.23234	5.21591	4.83109	4.46495	5.23689	4.51685	5.14638	5.15661	4.78637	4.48757
ENSMUSG00000002365	4.15481	3.75285	4.0323	4.12947	3.52979	4.62564	4.21748	3.81199	3.86866	3.71774	3.4275	4.54548	4.06358	3.7646	4.0642	3.89408	3.4049	4.50593	4.01352	3.69789	4.01971	3.71868	3.39154	4.21655	4.00879	3.54225	3.88314	3.85044	3.13342	4.37772	4.05597	3.7649	3.73594	3.97184	3.27335	4.21963	4.16372	3.73185	4.02828	3.9399	3.738	4.43971	4.04143	3.81574	4.1523	3.82784	3.62251	4.45677	4.0345
ENSMUSG00000002372	6.37716	6.08284	6.07298	6.06244	6.07925	6.01176	6.30527	6.18591	6.0926	6.17648	6.25653	6.0427	6.14334	6.25558	6.05772	6.21197	6.15197	6.08419	6.29797	6.20091	6.15721	6.18462	6.24531	6.16688	6.32509	6.13365	6.26907	6.26692	6.27683	6.30728	6.34878	6.17902	6.14864	6.28181	6.22129	6.22059	6.26615	6.16499	6.06421	6.21477	6.12552	5.93817	6.23992	6.11788	6.19405	6.22977	6.17495	6.04235	6.28005
ENSMUSG00000002379	6.1798	6.04595	6.5041	6.42634	6.53488	6.78712	6.28224	5.9733	6.71433	6.28099	6.28015	6.60784	5.87658	6.29926	6.61336	6.44458	6.45907	6.91141	6.11881	6.22204	6.57552	6.40585	6.19694	7.03102	5.89397	6.08143	6.6875	6.4909	6.24078	7.01035	6.06641	6.25224	6.55032	6.53764	6.11376	6.92059	5.93874	6.1807	6.51327	5.92236	6.06188	6.49225	6.04981	6.07663	6.59324	6.18195	6.04383	6.80816	6.17063
ENSMUSG00000002393	5.22095	4.90562	4.9854	4.79343	4.85802	4.91495	5.25386	4.94535	5.22972	4.85829	5.04781	4.92157	5.01241	4.87121	4.96245	5.00047	5.02252	4.98849	4.92653	4.90918	5.00857	4.9014	5.00775	5.09435	5.03507	4.88958	5.21853	4.79212	4.73873	5.14982	5.2378	4.88059	4.80246	4.90306	4.87052	5.14623	4.76629	4.7686	4.97757	4.7891	4.92455	4.75201	4.92086	4.5298	5.19355	4.76256	4.59263	4.58592	4.56105
ENSMUSG00000002395	4.75329	4.55083	5.00304	5.12534	5.17107	5.06284	4.79566	4.54161	5.17591	5.28424	5.16965	4.98694	4.50382	5.06492	5.0441	5.1436	5.23728	5.25645	4.76812	4.89968	5.22037	5.12685	5.23767	5.26634	4.78202	4.62696	5.2164	5.29968	5.08894	5.23351	4.7773	4.88532	5.12075	5.33984	5.03113	5.42041	5.08267	4.86342	5.30993	4.8345	4.94438	5.2396	4.81466	4.79978	5.31847	5.14276	5.14014	5.20209	5.06508
ENSMUSG00000002396	3.09452	3.45831	3.0115	3.21884	3.91677	3.04285	2.99602	3.36241	3.04144	3.92549	3.89228	2.88866	2.86626	3.6374	2.97627	3.79746	3.81455	2.81606	3.06933	3.5538	2.77347	3.9174	3.83533	2.74336	2.88891	3.57775	3.06422	3.77916	3.82752	2.58761	2.93108	3.51928	3.0259	3.67615	3.72	2.98767	2.6669	3.35842	3.12016	3.81711	3.57791	2.39945	2.92118	3.39455	2.92599	3.81878	3.81468	2.5201	2.71762
ENSMUSG00000002409	3.71995	4.46873	4.24639	4.50355	4.21548	4.09031	3.77766	4.22042	4.3254	4.53103	4.33007	4.10185	3.89301	4.3402	4.27908	4.50873	4.55573	4.27107	4.01352	4.22498	4.4469	4.52133	4.43371	4.0286	3.81853	4.22286	4.54874	4.43207	4.38066	4.09272	3.9503	4.27062	4.233	4.71195	4.38077	3.97214	3.95956	4.2529	4.11634	4.42363	4.34693	3.61428	3.82973	4.08897	4.09332	4.33665	4.24267	3.95283	3.5858
ENSMUSG00000002413	6.92241	7.40194	6.62218	6.45283	6.49249	6.32374	6.9363	7.41426	6.48131	6.57283	6.80399	6.32269	7.05832	7.06992	6.54433	6.48133	6.50675	6.20225	6.97179	7.17699	6.32376	6.59762	6.67695	6.2337	6.78262	7.19224	6.24935	6.46161	6.67469	6.06159	6.75313	7.00629	6.31002	6.15978	6.74426	6.09634	6.94451	7.28051	6.66776	7.17976	7.01386	6.47668	6.94443	7.27822	6.69067	6.95031	7.0249	6.44175	6.74915
ENSMUSG00000002416	6.13718	5.85361	6.04161	5.93876	6.43044	6.40175	6.16367	5.73805	6.30101	6.07515	6.07013	6.38587	6.12364	5.9178	6.19274	6.21696	6.26394	6.44861	6.17231	5.78427	6.09326	6.04207	5.89934	6.41283	6.02331	5.87007	6.0811	6.10437	5.90527	6.46354	6.12694	5.95776	6.07738	6.00578	5.71702	6.58243	6.21785	5.77633	6.14578	5.99913	5.9255	6.27546	6.19349	5.90884	6.1134	5.98225	5.97583	6.48533	6.19149
ENSMUSG00000002428	4.24359	4.4721	4.58449	4.31743	4.25778	4.13557	4.21434	4.58934	4.50722	3.93264	4.18922	4.09593	4.30043	4.35182	4.58432	3.88783	4.23	3.97986	4.16995	4.4304	4.5883	4.33931	4.33386	4.0286	4.24753	4.54324	4.44308	4.11065	4.27529	3.98562	4.13669	4.38858	4.46747	4.3803	4.35851	3.91977	4.29368	4.5919	4.67583	4.41867	4.21163	4.32516	4.3761	4.48096	4.86266	4.22097	4.37056	4.22376	4.47161
ENSMUSG00000002455	5.49617	5.17781	5.47712	5.19152	4.90059	5.25142	5.39214	5.26438	5.3356	5.0578	5.42181	5.21688	5.36362	5.64923	5.32325	5.45366	4.98076	5.40567	5.41827	5.50905	5.48437	5.25284	5.17024	5.35478	5.52142	5.35	5.46157	5.39336	5.28106	5.43335	5.56924	5.25414	5.59902	5.43782	5.38833	5.36274	5.38637	5.48248	5.50801	5.18347	5.06706	5.18864	5.44883	5.17682	5.58846	5.32829	5.30438	5.24329	5.50801
ENSMUSG00000002458	2.67662	4.37086	3.93584	3.60746	4.15921	2.99454	2.23438	4.41664	3.68361	3.40473	4.17539	3.13927	2.39709	4.38614	3.74287	3.70104	4.18932	2.91897	1.87973	4.17068	3.58831	3.76067	4.00974	3.21592	2.22748	4.47334	3.60474	3.53275	4.21215	3.01203	2.24954	4.21159	3.70289	3.48212	3.98121	2.89577	1.68944	4.28232	3.80098	3.74761	3.82616	3.35685	2.23029	4.13562	3.94815	3.75841	3.66151	2.94795	1.92662
ENSMUSG00000002459	3.51169	4.16103	3.72113	5.28132	5.02826	3.00433	3.53276	4.13723	3.72016	5.54899	5.07971	2.81856	3.15217	3.9646	3.64578	5.45366	4.90463	2.88548	3.2521	4.50439	3.71434	5.51818	5.0251	2.71987	3.50357	4.33913	3.82824	5.75835	5.07809	2.85435	3.30586	4.10208	4.00802	5.4884	5.03675	2.57868	3.34365	3.90395	4.65431	5.71344	4.99914	2.80763	3.26702	3.87193	3.94422	5.62857	4.89056	2.59476	2.8836
ENSMUSG00000002475	6.68097	5.92555	6.40519	6.51632	6.65618	6.4036	6.60918	5.90453	6.44446	6.35602	6.04563	6.43706	6.62196	6.12844	6.57871	6.3098	6.35768	6.364	6.53178	6.00315	6.53027	6.33257	6.39765	6.25633	6.56929	5.93035	6.46084	6.32313	5.97861	6.1801	6.58809	5.96894	6.26262	6.36105	6.13225	6.31231	6.85786	5.90888	6.53193	6.23889	6.31899	6.39148	6.77908	5.92054	6.54161	6.25687	6.16548	6.64866	6.97819
ENSMUSG00000002477	4.88792	4.8779	5.02542	5.11432	5.04216	5.17978	4.71806	5.00523	5.24234	4.92432	4.70693	5.07977	4.55703	5.23358	4.98247	5.22014	4.95941	5.21436	4.74263	4.97629	5.07202	5.17733	4.68196	5.04322	4.64413	5.07489	5.03677	5.12958	5.01118	5.25551	4.83122	4.8543	5.06767	4.96438	4.82579	5.27687	4.83194	5.16813	4.93741	4.94557	4.91117	5.11298	4.99787	5.05165	5.11723	4.82049	4.84724	5.0742	5.04365
ENSMUSG00000002486	3.96941	2.56286	3.29957	2.76264	2.69956	2.66484	3.78613	2.81689	2.95206	2.96315	2.73759	3.0194	3.72881	2.93312	2.96289	3.06739	3.06854	3.02531	3.9369	2.85876	3.26789	2.99182	2.93726	3.24088	3.81853	2.82065	3.13831	3.46168	3.27324	3.02348	4.02546	2.78056	3.32269	3.16142	2.8313	3.10956	3.88728	2.86438	2.93881	2.94237	2.80047	2.73472	3.86402	2.7679	3.21349	2.98705	2.89857	3.00381	3.90384
ENSMUSG00000002489	8.28465	7.05445	6.64644	6.18867	6.16272	5.10667	8.37339	7.10945	6.72636	6.16742	6.51171	5.18102	8.50675	6.67195	6.93777	6.04946	6.38395	5.00418	8.35007	6.64255	6.37758	5.89522	6.79141	4.91723	8.26087	6.78931	6.44176	6.3004	6.75697	4.86816	8.1816	6.65393	6.06117	6.07759	6.74855	4.72208	8.12768	6.71463	6.97599	6.4061	6.76707	4.90938	8.23194	6.8476	6.70869	6.22977	6.97004	5.04787	8.17345
ENSMUSG00000002496	6.79797	7.24556	6.4818	6.66914	6.72348	6.73441	6.62167	7.12896	6.38878	6.90085	6.83346	6.73221	6.74528	7.11893	6.50565	6.78499	6.82043	6.67459	6.75302	7.03116	6.59278	6.95677	6.86481	6.66501	6.75574	7.11702	6.56609	6.85905	6.82511	6.71453	6.66433	6.92479	6.52849	6.84069	6.77484	6.66029	6.76456	7.24092	6.64845	6.97791	6.81813	6.56976	6.80389	7.19463	6.43387	6.9357	7.01364	6.68435	6.68745
ENSMUSG00000002504	6.9318	5.87544	6.16879	6.57713	6.05204	6.99783	6.9599	5.9673	6.44355	6.39406	5.83856	7.13974	6.90836	5.91649	6.52398	6.45518	6.00084	7.18587	6.91515	5.78556	6.52325	6.07239	5.86536	7.09004	6.85607	5.78759	6.60662	6.31936	5.92963	7.06537	6.92103	6.01066	6.34167	6.39856	5.81509	7.08194	7.11507	5.757	6.19238	6.20184	6.22482	7.00988	6.94672	5.78627	6.00463	6.08886	6.08601	6.9067	6.84439
ENSMUSG00000002524	7.3052	7.13811	7.33984	7.41655	7.30475	7.42934	7.25561	7.10453	7.36742	7.33774	7.0982	7.48795	7.21292	7.31279	7.34136	7.41582	7.21371	7.51412	7.32094	7.09659	7.39608	7.31415	7.15209	7.4646	7.32769	7.14154	7.49613	7.45165	7.14743	7.58797	7.34866	7.23147	7.4943	7.39823	7.09533	7.61551	7.51749	7.19636	7.36322	7.14414	7.14034	7.25966	7.33813	7.20287	7.30433	7.14105	7.19138	7.41347	7.49037
ENSMUSG00000002546	6.55537	6.56845	6.59335	6.60496	6.41584	6.69566	6.52181	6.52473	6.56324	6.58876	6.39349	6.69552	6.60863	6.65172	6.6187	6.58917	6.30047	6.74475	6.74421	6.49331	6.5209	6.48564	6.46818	6.57543	6.61455	6.5733	6.52697	6.52507	6.58742	6.72595	6.63747	6.61815	6.64687	6.54435	6.59802	6.82061	6.82384	6.72615	6.68832	6.50886	6.55122	6.74521	6.72547	6.82998	6.49747	6.46369	6.66595	7.01006	6.64539
ENSMUSG00000002550	4.6999	4.60102	4.59117	4.66082	4.78552	4.58054	4.72909	4.53512	4.68108	4.60895	4.555	4.47887	4.87249	4.59944	4.59303	4.848	4.9102	4.5422	4.93781	4.40374	4.55806	4.90515	4.57835	4.58484	4.91822	4.68019	4.57232	4.5265	4.5034	4.50971	4.69972	4.48832	4.85103	4.74228	4.50756	4.56046	4.50163	4.6185	4.4194	4.46271	4.67042	4.27462	4.77403	4.59802	4.58139	4.42891	4.44398	4.53942	4.80025
ENSMUSG00000002578	4.20873	3.90544	3.53958	3.3624	3.99745	2.2696	4.23924	3.65934	3.42774	3.76656	3.95433	2.42455	4.16988	3.66872	3.19794	3.65766	3.96672	2.31024	4.29362	3.82386	3.11006	3.63986	4.1875	2.76647	4.27356	3.83408	3.30842	3.77916	4.10392	2.73412	4.40607	3.80539	3.37257	3.25789	4.23198	2.75342	4.01337	4.07221	3.1291	3.82463	4.21707	2.54303	3.85917	3.7868	3.64411	3.98605	4.31294	2.63069	3.86771
ENSMUSG00000002580	6.06105	5.78606	5.75219	6.16394	6.4449	6.2971	5.92841	5.96005	5.92656	6.33863	6.2132	6.29843	5.8608	5.8291	5.84821	6.38043	6.40976	6.44478	5.82287	6.0175	6.00744	6.33117	6.18045	6.30153	5.84054	5.9331	6.08696	6.51304	6.25169	6.31429	6.11793	5.85783	5.91615	6.2921	6.11642	6.17942	5.95061	5.89942	5.73435	6.37699	6.21669	6.15906	5.93354	5.86798	5.84133	6.45567	6.08314	6.01882	6.16196
ENSMUSG00000002602	5.63174	5.79687	5.61793	5.74987	6.08261	6.03583	5.4652	5.79344	5.7522	6.12436	5.9402	6.05495	5.52421	5.59484	5.80014	5.94958	6.02288	5.99016	5.62253	5.94887	5.99508	6.00586	6.14689	6.04694	5.64623	5.87864	5.84155	6.04179	5.89912	6.04484	5.74221	5.82989	5.73326	6.08812	6.05407	5.99716	5.52515	5.70363	5.75904	6.03522	6.01419	6.28187	5.66844	5.72847	5.64754	6.06701	5.82426	6.02895	5.57862
ENSMUSG00000002603	2.53371	2.92984	3.08909	3.54862	3.75743	3.55692	2.64173	3.1749	3.07005	3.44528	3.39803	3.42998	2.58813	3.08941	3.59466	3.60534	3.46672	3.2437	2.88352	3.22127	3.37587	3.55649	3.56418	3.12942	2.67116	2.84416	3.37122	3.65724	3.40069	3.05728	2.78392	3.13846	3.43427	3.73766	3.46888	3.32622	2.461	3.00211	3.05597	3.18368	3.28827	3.68566	2.56404	3.15517	2.72124	3.2321	3.26554	3.53617	2.51454
ENSMUSG00000002608	5.68343	5.90945	5.74322	5.96661	5.90199	5.91775	5.56952	5.71957	5.84616	6.04413	5.88922	5.85234	5.67021	5.68796	5.85908	5.94507	5.72225	5.89097	5.63471	5.79456	5.78001	5.89522	5.83618	5.87552	5.66356	5.7891	5.90792	5.8978	5.86162	5.87519	5.84515	5.69227	5.84978	5.87045	5.777	5.84401	5.85068	5.91023	5.92354	5.99913	6.01888	5.70039	5.60903	5.80081	5.83287	5.96078	5.75563	5.89318	5.38561
ENSMUSG00000002617	3.26256	3.71915	3.10785	3.29891	3.80711	3.29501	3.32745	3.71204	3.20513	3.79037	3.64881	3.38218	3.39068	3.7471	3.26486	3.4614	3.88982	3.45633	3.60323	3.36636	3.03299	3.45783	3.57095	3.12048	3.2906	3.60553	2.81596	3.29793	3.30151	3.0005	3.24095	3.52536	3.21744	3.37436	3.27335	2.96201	2.99196	3.47948	2.98879	3.59767	3.31898	2.9039	3.23743	3.64888	3.38531	3.56594	3.57428	3.18388	3.39593
ENSMUSG00000002625	5.21949	4.95471	5.03034	5.45739	5.73237	4.75306	5.07522	5.04913	4.85278	5.66297	5.6614	4.84606	5.01002	5.44552	4.92501	5.50759	6.18683	4.60528	5.32042	5.13258	4.91859	5.44538	5.86948	5.52367	5.33309	5.05236	5.19269	5.48804	5.1653	4.92723	5.2328	5.12612	5.0655	5.5975	5.33916	4.99942	5.24892	5.24485	5.21444	5.45701	5.39475	4.77765	5.46966	5.36966	5.26917	5.54307	5.91258	5.08719	5.78156
ENSMUSG00000002633	2.41639	1.15473	3.45418	2.99674	2.3207	3.09876	2.53515	1.411	3.51355	2.1132	2.13986	3.13927	2.86626	0.496599	3.27572	3.06739	2.13407	3.5086	2.97394	1.15153	3.60616	2.27619	2.27044	3.22429	2.56975	1.34351	3.28415	2.37188	2.63775	3.14372	3.03429	1.53864	3.75218	2.94669	2.01975	2.89577	3.10958	1.15849	3.22397	2.41405	2.15193	3.41401	2.85453	0.830085	3.65854	2.2406	2.76169	3.26613	2.822
ENSMUSG00000002635	3.63935	3.2617	3.08909	3.44685	3.40629	3.50958	3.86425	3.1749	3.42774	3.17086	3.30583	3.41105	3.38333	3.2718	3.23179	3.17387	3.58294	3.50125	3.77655	3.24398	3.21459	3.22568	3.24699	3.39713	3.82295	3.3087	3.47494	3.267	3.4266	3.45395	3.7734	3.2005	3.22522	3.33067	3.34755	3.74269	3.70306	3.3184	3.37442	3.1601	3.23558	3.47796	3.41972	3.46017	3.25207	3.34377	3.26554	3.14714	3.29072
ENSMUSG00000002658	5.17052	5.02992	4.92849	5.0845	5.14232	5.21394	4.926	5.10712	4.98634	5.08693	5.10911	5.08575	4.94164	5.64766	5.21741	5.16957	5.07557	5.29097	5.16354	5.20769	5.15721	5.168	5.28369	5.22731	5.2121	5.21899	5.2502	5.44263	5.22557	5.47563	5.13616	5.23017	5.18995	5.24653	5.18072	5.27166	5.35694	5.24911	5.24561	5.36976	5.1348	5.28628	5.23717	5.35495	5.27542	5.36301	5.24143	5.33598	5.4903
ENSMUSG00000002660	4.70408	4.6673	4.83023	4.92753	4.83425	4.97095	4.51382	4.63251	5.14487	4.92432	4.95575	4.72482	4.473	4.9447	4.99567	5.02628	4.91575	4.99635	4.53923	4.72767	4.90663	4.94576	4.93883	4.99512	4.61642	4.86967	5.02217	5.08594	4.6681	5.03294	4.70695	4.90408	4.95056	5.06913	4.67903	4.83949	4.80604	4.73556	5.02624	4.75015	4.58033	4.69933	4.8974	4.8142	5.2116	4.76728	4.66734	4.61311	4.7045
ENSMUSG00000002661	4.71447	3.52483	4.45126	4.20761	4.33319	4.38079	4.89303	3.80122	4.5211	4.21066	3.95838	4.51921	4.76353	3.87076	4.34242	4.30356	4.44106	4.44209	4.77443	3.80361	4.3689	4.42538	4.30169	4.46634	4.89115	3.79238	4.45037	4.34589	4.23187	4.63438	4.92305	3.97473	4.49989	4.35871	3.91564	4.58168	5.02396	3.82047	4.59424	3.88341	4.10405	4.4305	4.96666	3.84411	4.43258	3.84134	3.99649	4.52517	5.19224
ENSMUSG00000002668	-0.672074	0.311512	0.730655	0.683058	0.269621	-0.412551	-0.773988	-0.178812	0.123223	-0.104381	0.0195536	0.0189577	-0.660359	-0.89711	0.335473	0.596963	0.735614	0.262083	-0.650612	-0.431708	0.92347	0.151875	0.277027	0.48298	-1.31236	0.334336	0.716018	0.878453	0.460218	0.329412	-0.902183	0.277881	0.81497	0.967936	0.164373	-0.455314	-1.89466	0.354269	0.641086	0.435288	0.888851	0.921704	-0.889807	-0.202593	0.758876	0.607265	0.837822	-0.0926212	-0.609889
ENSMUSG00000002679	3.5632	3.64931	3.41705	3.39313	3.57828	3.31874	3.59679	3.37699	3.33651	3.17086	3.27374	3.10434	3.40526	3.65627	3.43917	3.3658	3.56185	3.27852	3.64511	3.42718	3.36193	3.26122	3.16889	3.5246	3.44749	3.52052	3.24276	3.54139	3.40069	3.49563	3.49588	3.3653	3.14549	3.19105	3.28283	3.37565	3.82845	3.65682	3.43336	3.53488	3.57791	3.26662	3.53972	3.71949	3.52314	3.44741	3.37283	3.4683	3.86771
ENSMUSG00000002688	2.83739	4.32307	3.4615	3.6231	3.66166	3.22136	2.86615	4.35906	3.41293	3.82151	3.5558	3.32265	2.68692	3.96963	3.02856	3.50284	3.2899	3.04567	3.03823	4.19031	3.38967	3.79341	3.39154	3.29751	2.97076	4.20935	3.59162	3.77184	3.37431	3.25471	3.01888	3.89254	3.39343	3.80306	3.19512	3.2111	3.0072	3.80896	3.44056	3.4883	3.37851	3.27693	2.85453	4.00979	3.22	3.7489	3.26554	3.03096	2.41792
ENSMUSG00000002699	0.504884	1.58707	0.954461	2.10657	2.38754	1.59971	-0.0764357	1.38238	1.05542	1.83664	1.78661	1.0475	0.153377	1.70839	1.40131	2.09538	1.88516	0.73295	0.371119	1.72549	1.55814	2.76304	2.30331	0.913981	0.765351	1.71905	1.67142	2.16375	1.94989	1.30874	0.490806	1.89818	1.32968	1.97666	2.06444	1.46324	0.537536	1.53882	1.24509	1.57175	2.129	1.33083	0.107127	1.72934	1.1342	1.74289	2.18733	1.4274	-0.148763
ENSMUSG00000002718	6.65585	6.26608	6.21279	5.80118	6.12893	6.18642	6.57963	6.14071	6.0821	5.91113	6.1314	6.16356	6.65969	6.10688	6.291	5.72107	6.0597	6.01876	6.69521	6.03389	6.02081	5.76303	6.1044	5.89793	6.66029	6.23829	6.03336	5.80754	6.22856	5.92486	6.53831	6.1459	6.05464	5.72447	6.09907	5.97648	6.67556	6.20285	6.26313	6.07832	6.18508	6.06404	6.59594	6.10181	6.3325	5.98124	6.12838	6.18359	6.51521
ENSMUSG00000002728	5.58945	5.28916	5.50038	5.36586	5.82772	5.53255	5.55224	5.02388	5.61981	5.32284	5.43202	6.01789	5.53419	5.33858	5.58131	5.51571	5.9078	5.74298	5.4303	5.26805	5.76287	5.31898	5.29803	5.71104	5.42162	5.33556	5.45615	5.31991	5.48386	5.74988	5.65271	5.40667	5.541	5.40659	5.61556	5.74402	5.60243	5.3177	5.57498	5.45459	5.31065	5.60337	5.76751	5.49348	5.74092	5.52368	5.49132	5.75962	5.68625
ENSMUSG00000002731	4.19098	3.68466	4.32867	4.23501	4.18449	4.56408	4.23924	3.67712	4.47905	3.65861	3.94213	4.59665	4.08638	3.90272	4.38315	4.04199	4.138	4.70785	3.86192	3.84383	4.65555	3.63986	3.81838	4.60742	4.10618	3.70519	4.53166	3.94467	3.89092	4.52992	4.15794	3.97473	4.49024	4.10229	3.86601	4.7297	4.23664	3.78567	4.42304	3.27434	3.66017	4.60429	4.15656	3.74228	4.58643	3.71509	3.70696	4.39544	4.39753
ENSMUSG00000002732	1.26234	0.937525	1.03509	1.43965	1.30387	1.25068	1.35862	1.46658	0.97704	1.41472	1.10086	1.3554	1.28923	1.04707	1.40131	0.924301	1.20335	1.52454	0.774865	1.65943	0.997464	0.584831	1.68381	1.66987	1.40654	1.13056	1.30396	1.41837	1.53936	1.61141	0.978803	1.46473	1.27077	1.43213	1.33578	1.66759	1.72674	0.879275	1.27762	1.06265	0.942435	2.5768	1.79532	1.56863	0.989478	0.976856	1.377	1.84944	1.92662
ENSMUSG00000002733	5.44466	5.7223	5.11856	5.32181	5.25699	5.22025	5.45328	5.73097	5.04515	5.28982	5.19386	5.20044	5.56049	5.3808	5.14525	5.25937	5.2417	5.1022	5.31394	5.50592	5.05695	5.24399	5.06157	5.1282	5.17977	5.44532	4.85371	5.21848	5.01118	5.01011	5.36965	5.2831	4.94822	4.99269	5.06451	5.02753	5.63468	5.76595	5.36395	5.55067	5.51014	5.34134	5.7255	5.82236	5.36322	5.50543	5.37882	5.49061	5.77019
ENSMUSG00000002741	6.20213	6.53656	6.43521	6.51353	6.78055	6.4854	6.31702	6.5402	6.47687	6.79892	6.73141	6.50112	6.42941	6.57528	6.4671	6.65958	6.85984	6.69164	6.29029	6.51993	6.40333	6.69721	6.81938	6.44273	6.19831	6.55294	6.39341	6.61071	6.71729	6.52119	6.29783	6.64629	6.44686	6.48779	6.77652	6.46171	6.36112	6.58065	6.33251	6.67406	6.80463	6.38435	6.26946	6.59459	6.35631	6.72742	6.69819	6.46184	6.15448
ENSMUSG00000002748	7.13112	6.83281	6.66557	6.57445	6.39569	6.30604	7.06201	6.64028	6.4289	6.5216	6.42962	6.21221	7.19363	6.79627	6.5068	6.43712	6.44282	6.19771	7.28496	6.66165	6.46167	6.56006	6.52327	6.25531	7.31443	6.68494	6.50263	6.60144	6.5633	6.24509	7.14687	6.58583	6.54723	6.47078	6.56049	6.30977	7.25088	6.89482	6.75627	6.6834	6.7465	6.5142	7.24456	6.91935	6.63762	6.6554	6.70194	6.32325	7.38195
ENSMUSG00000002763	5.37563	5.62255	5.43688	5.56521	5.78703	5.21605	5.37116	5.54013	5.61981	5.7281	5.7492	5.10355	5.25511	5.69406	5.51642	5.70872	5.6458	5.28242	5.34604	5.67008	5.49878	5.76922	5.78328	5.44707	5.40846	5.58967	5.55244	5.70742	5.58509	5.46097	5.34515	5.51135	5.3831	5.64999	5.57172	5.21303	5.45743	5.69896	5.44853	5.74944	5.6211	5.0927	5.37262	5.72084	5.48023	5.80307	5.63737	5.33598	5.30235
ENSMUSG00000002767	4.86385	4.6194	4.6371	4.56421	4.94565	4.9957	4.74439	4.52534	4.75047	4.56362	4.81568	4.9115	4.63333	4.66924	4.78764	4.73428	4.76089	5.12868	4.6869	4.62468	4.77081	4.60208	4.6944	4.99512	4.82446	4.60648	4.83434	4.85586	4.60899	5.12613	4.94563	4.56402	4.66625	4.65641	4.72151	5.01822	4.80604	4.66392	4.81531	4.56502	4.53745	4.7557	4.82961	4.67505	4.86474	4.62889	4.68259	4.96937	4.70791
ENSMUSG00000002768	5.78553	5.7392	6.20845	5.95635	6.4836	6.20458	5.65645	5.67897	6.23939	6.17346	6.09971	6.30614	5.56536	5.83739	6.33188	6.04245	6.36378	6.31766	5.51369	5.85238	6.39565	6.05562	6.04126	6.25224	5.44758	5.70331	6.47788	6.19617	6.24564	6.34881	5.73751	5.95776	6.48218	6.1346	6.17108	6.2434	5.65174	5.77928	6.13139	5.95012	6.14422	6.1238	5.66983	5.74361	6.38552	6.02328	6.01852	6.10276	5.56928
ENSMUSG00000002771	4.38821	4.00667	5.79333	5.08827	4.27554	5.32944	4.43786	3.81735	5.84478	4.29072	4.37311	5.47335	4.52066	4.14467	5.60948	5.05721	4.56636	5.40173	4.64623	4.15478	5.81879	3.99685	4.58171	5.53549	4.54072	4.46957	5.91978	4.4733	4.62026	5.52478	4.63299	4.40184	5.98076	4.93842	4.49945	5.60792	4.62529	4.15633	5.65764	4.04664	4.74771	5.31407	4.48397	3.71949	5.96357	4.12861	4.42597	5.57602	4.25097
ENSMUSG00000002778	6.32928	6.64969	6.53042	6.69465	6.70504	6.46605	6.42949	6.72321	6.61754	6.80088	6.46131	6.52772	6.48366	6.4963	6.51828	6.84343	6.61224	6.51217	6.31861	6.52148	6.47711	6.65886	6.40618	6.34823	6.28406	6.5689	6.5105	6.6651	6.57493	6.36577	6.42527	6.55944	6.53398	6.60887	6.53193	6.49341	6.52093	6.66604	6.40884	6.86484	6.77816	6.59263	6.36576	6.78038	6.39057	6.47815	6.50159	6.47178	6.32959
ENSMUSG00000002781	4.8526	4.64654	4.46588	4.41648	4.6147	5.14258	4.90669	4.608	4.55859	4.76926	4.51987	5.0279	4.84066	4.5261	4.70169	4.77206	4.67511	5.23445	4.76179	4.58371	4.55806	4.82429	4.54439	5.07828	4.81119	4.37185	4.52822	4.63546	4.60143	5.04703	4.93746	4.59033	4.18993	4.65641	4.63155	5.00257	4.92313	4.60526	4.58776	4.49134	4.5761	5.12159	4.78685	4.68293	4.64075	4.68485	4.61267	5.07746	4.7282
ENSMUSG00000002797	3.30719	3.45831	3.62672	3.67404	3.58779	3.93004	3.22521	3.54133	3.75582	3.27576	3.34342	4.16535	3.06302	3.84357	3.96707	3.4614	3.36488	4.23606	3.314	3.92573	4.11005	3.63986	3.32908	4.24973	3.35907	3.54942	3.88852	3.7937	3.32925	4.30455	3.3185	3.46345	3.71951	3.66915	3.21507	4.41671	3.52396	3.5364	3.69658	3.19533	3.31898	3.69338	3.31029	3.74228	3.35018	3.4994	3.23483	3.92417	3.54062
ENSMUSG00000002799	3.92714	4.63755	5.4031	4.84324	4.76052	4.63827	3.79035	4.56726	5.28973	4.899	4.98776	4.49244	3.81325	4.64425	5.09709	5.0376	4.87358	4.65582	3.86782	4.749	5.35489	4.7882	5.14779	4.93264	3.94947	4.74407	5.17519	4.65947	5.15242	4.87449	4.02546	5.03542	5.47566	4.90007	5.13168	4.9931	3.68422	4.77157	5.25789	4.83822	5.09985	4.7557	3.58154	4.56432	5.3063	4.97334	5.00111	4.65297	3.52524
ENSMUSG00000002803	5.43715	5.73078	5.57306	5.52416	5.74304	5.04871	5.34559	5.58634	5.68753	5.90569	5.8711	4.98694	5.27906	5.61266	5.53235	5.96745	5.81578	5.10947	5.37951	5.75952	5.59278	5.91952	5.7314	5.04086	5.40699	5.68227	5.64748	5.78406	5.91293	5.38093	5.38174	5.68686	5.70989	5.91551	5.797	5.18834	5.35694	5.74497	5.63741	5.92586	5.95023	4.99617	5.18968	5.69382	5.6183	6.01735	5.71171	4.97985	4.89303
ENSMUSG00000002804	2.24348	2.25331	3.16271	2.70502	2.896	3.15258	2.52506	2.70579	3.49257	2.59988	2.78389	3.38218	2.27537	2.31069	3.06656	2.89132	3.02811	3.3041	2.15567	2.45358	3.19899	2.76304	2.62264	3.44088	2.60093	2.44352	3.23434	2.50154	2.53034	3.53615	2.56804	2.8787	2.94343	2.78774	2.43156	3.33624	1.7631	2.55568	2.82236	2.31075	2.63132	2.71968	2.07167	2.0788	3.12619	2.34534	2.09917	3.26613	1.99521
ENSMUSG00000002808	6.83606	6.88755	6.6711	6.19129	6.75336	7.06135	6.88396	6.86828	6.66362	6.31284	6.63176	7.18988	6.86088	6.69799	6.87935	6.32721	6.57149	7.06392	6.79935	6.83875	6.81111	6.52394	6.58639	7.11332	6.82395	6.83623	6.76774	6.22997	6.59601	7.09618	6.94007	6.74976	6.69737	6.37079	6.62904	7.17773	7.07496	7.06951	6.92492	6.90175	6.73611	7.33498	7.05722	7.06881	6.91411	6.92201	6.77044	7.33193	6.9301
ENSMUSG00000002812	5.96161	5.22058	5.92744	5.71988	5.0797	6.17563	5.68845	5.02388	5.82533	5.43532	5.38473	6.09405	5.71917	5.32488	5.77358	5.53382	5.23728	6.12423	5.87073	5.19025	5.94336	5.39027	5.40221	6.18307	5.98837	5.16867	6.07993	5.62037	5.35937	6.24142	5.70057	5.33761	5.9305	5.78238	5.23304	6.14989	6.03666	5.30547	6.04426	5.21814	5.17452	5.96392	5.88189	5.23689	6.01215	5.43893	5.32153	6.18963	5.83087
ENSMUSG00000002814	2.53371	2.26892	2.46	2.22061	1.80547	2.48071	2.13172	1.98729	1.93992	1.9537	2.20937	2.72968	2.61347	1.77898	2.26897	2.09538	2.19013	2.67942	2.7102	2.22908	2.43034	1.96744	1.84873	2.38859	2.51623	1.97476	2.13664	2.2294	1.40681	2.45865	2.42342	2.09067	2.56865	2.56452	1.92598	2.52711	2.52591	1.98975	2.12776	1.38093	1.76265	2.17532	2.59936	2.03025	2.2354	2.22696	2.07626	2.53913	2.67645
ENSMUSG00000002820	5.63064	4.41713	4.5506	4.95662	4.87752	5.1044	5.60468	4.3773	4.77094	4.92432	4.70693	5.07075	5.56861	4.5532	5.00874	4.89234	4.93502	5.15703	5.61903	4.54764	4.97233	4.95302	4.70366	5.22105	5.67215	4.52518	5.17519	5.03483	4.45387	5.372	5.625	4.59033	4.7549	4.92966	4.55139	5.35537	5.67816	4.36714	4.88295	4.70604	4.67439	4.79927	5.37941	4.4536	4.77044	4.76964	4.84046	5.04454	5.43377
ENSMUSG00000002825	2.54307	3.1979	3.08909	2.88875	3.18616	2.20313	2.5149	2.80616	2.6701	2.86194	2.97163	2.56818	2.41161	2.85902	2.63213	3.12161	3.43615	2.25885	2.69699	3.05137	2.54581	3.10046	3.2128	2.90829	2.70981	3.14796	2.61006	3.18113	3.00174	2.5721	2.811	2.94363	2.67471	2.98101	2.81831	2.36031	2.897	3.26045	2.8658	2.95613	2.885	2.50845	2.4907	2.98726	2.83574	2.8778	3.24514	2.07482	2.51454
ENSMUSG00000002831	-1.06836	0.118248	0.77828	0.834033	-0.801425	1.03835	-0.421982	0.0567451	0.388443	0.112567	-0.0437368	1.54098	-1.08038	-1.05187	-0.554495	-0.704519	-0.557096	0.516642	-0.191522	-0.0912141	-0.236821	-0.633991	-0.491201	0.537738	-0.0517766	-0.684182	0.126574	-0.209399	0.244141	0.59789	-0.0437156	1.15581	-0.227338	-0.145152	-1.25511	0.583576	0.0414542	1.12176	1.14285	0.65366	0.517318	1.93611	0.553767	1.08904	1.04912	0.910127	-0.247364	1.58221	1.05256
ENSMUSG00000002833	5.18104	5.23456	5.15058	5.1381	5.11957	4.90191	4.85728	5.32391	5.13362	5.21557	5.15387	4.67808	4.78041	5.53661	4.9725	5.31859	5.2059	4.68856	4.88052	5.40202	5.08055	5.18352	5.24404	5.21896	5.01399	5.22124	5.16858	5.36199	5.37053	5.04983	5.14328	5.23388	5.28418	5.40027	5.27405	5.07918	5.14255	5.3177	5.27007	5.13591	5.05494	4.70698	4.87596	5.28425	5.10323	5.22054	5.27702	4.79034	4.94597
ENSMUSG00000002835	2.44663	2.06945	1.99945	2.20684	1.66884	1.83736	2.64173	2.46774	2.2376	2.48788	1.90865	2.34699	2.85568	2.5175	2.03339	2.84049	1.99414	2.29331	2.64288	2.46652	2.08486	2.54967	1.8035	2.53035	2.33029	2.28074	1.85839	2.77505	2.08617	2.82848	2.71867	2.52577	2.1617	2.73509	1.87671	2.78304	2.2971	1.88406	1.64483	2.05352	1.22785	2.06067	2.34571	2.32007	1.53966	2.34534	1.58604	2.44137	2.6051
ENSMUSG00000002844	6.53089	6.39526	6.66636	6.48314	6.65278	6.70469	6.45827	6.2034	6.79151	6.50252	6.54031	6.72264	6.40875	6.49805	6.87401	6.52323	6.53227	6.69487	6.36739	6.25037	6.69082	6.36287	6.46909	6.72154	6.46087	6.33895	6.69979	6.4317	6.52684	6.79519	6.44629	6.4058	6.70781	6.4413	6.50076	6.79631	6.60471	6.40838	6.73812	6.51119	6.64208	6.64132	6.44475	6.51191	6.75756	6.39976	6.53347	6.81012	6.58362
ENSMUSG00000002845	3.29062	2.80692	2.9608	3.3686	3.08239	3.26274	3.47627	3.01632	2.61939	3.03133	2.54669	3.06855	3.44814	3.00359	2.77672	3.10017	3.17423	3.11474	3.43036	2.76763	2.69781	2.82768	2.95804	3.12048	3.28421	2.67091	2.95571	3.05403	2.63775	3.03483	3.5979	2.64211	2.83578	2.66645	2.623	2.9749	3.35561	2.71211	3.05597	2.78168	2.89862	3.85348	3.6838	2.9616	3.09115	2.83347	2.93722	3.4683	3.77323
ENSMUSG00000002846	3.93071	3.71915	4.01749	3.9674	3.80711	4.18806	3.59196	3.61082	3.95299	3.81378	3.97044	4.14258	3.64529	3.83255	4.02613	3.95507	4.00368	4.08688	3.81376	3.7727	4.03736	4.06547	3.67506	4.16964	3.76906	3.92508	3.80568	3.94467	3.90328	4.19241	3.76881	3.7546	3.866	3.77726	3.70596	4.34902	3.73086	3.77979	4.12977	3.97411	3.62783	4.00379	3.6838	3.76471	4.02813	3.75366	3.79377	3.95283	3.50186
ENSMUSG00000002847	-0.228166	0.249923	0.40625	0.970695	0.605348	0.310065	0.346642	-0.0175809	0.388443	0.544501	0.138368	-0.449623	-0.335449	-0.209758	-0.554495	0.924301	0.735614	-0.136151	-0.293335	0.614266	0.804838	0.727183	0.574944	0.784114	-0.59491	-0.132012	0.56302	1.34128	0.391726	0.469888	0.13839	0.440963	1.04331	1.25648	0.705773	0.712301	0.359021	0.834581	-0.317025	0.901328	0.994099	2.0366	0.232402	-0.323589	0.198471	1.24397	0.72453	-0.0926212	0.0362032
ENSMUSG00000002870	3.19886	2.32972	2.01941	2.42476	2.04514	2.72529	2.9665	2.50804	1.76435	2.16267	1.92527	2.66723	2.87676	2.27857	1.92722	2.19988	1.27422	2.42348	2.95186	2.41407	2.37589	2.77947	1.70855	2.87678	2.78414	2.5758	2.11845	2.88778	1.87661	2.82848	2.78392	2.24583	2.09535	2.62365	1.8257	2.6447	3.28235	2.28376	1.87486	1.46031	1.84936	2.9039	3.4651	2.5091	2.01383	2.00514	1.85187	2.48127	2.91934
ENSMUSG00000002871	5.6383	4.59174	5.19732	5.12351	4.64688	5.2473	5.47178	4.42017	5.22124	4.87323	4.57621	5.39363	5.35238	4.34795	5.19471	4.94441	4.68164	5.22555	5.28773	4.39362	5.28459	4.77186	4.59835	5.49283	5.43754	4.43127	5.39134	4.84892	4.68608	5.36976	5.40563	4.69371	5.17998	4.97293	4.44556	5.31031	5.90049	4.74162	5.23529	4.67726	4.87373	5.37052	5.52121	4.72929	5.31544	4.75307	4.65965	5.45097	5.37278
ENSMUSG00000002881	5.74454	4.92546	4.9232	5.33612	4.94934	5.6526	5.76654	5.08509	5.13362	5.08051	4.94152	5.65126	5.93302	4.94725	5.40957	5.16183	5.01219	5.62109	5.92699	4.93268	5.21068	4.97459	4.97243	5.28846	5.69521	4.74407	5.25229	5.16356	4.84181	5.33574	5.68966	4.92261	4.90044	4.99269	4.79959	5.31031	5.57968	4.91799	5.30007	4.89647	5.0211	5.63176	5.7414	5.18516	5.33953	5.14094	5.03418	5.48326	5.8891
ENSMUSG00000002885	3.58602	3.56331	3.6202	3.78941	3.67955	3.74386	3.4919	3.34769	3.62055	3.88184	3.71722	3.83695	3.34602	3.566	3.86292	3.99047	3.55475	3.78171	3.64511	3.51074	3.53341	3.9248	3.68756	3.90907	3.37719	3.52052	3.65609	3.82235	3.26369	3.73023	3.22089	3.27447	3.66336	3.98317	3.40949	3.88605	3.61629	3.37412	3.76701	3.81711	3.60309	4.42124	3.47147	3.49637	3.66332	4.02992	3.66151	4.00851	3.42936
ENSMUSG00000002897	2.58897	2.97812	2.89752	3.68401	3.87856	3.81235	2.50467	2.9881	2.96227	4.0556	4.02928	3.72644	2.49577	2.80367	3.12777	3.49465	3.97206	3.61461	2.94069	3.00779	3.34076	3.86446	3.77217	3.83994	2.77506	3.08027	3.24276	3.63319	3.8659	3.58331	3.06462	3.05696	2.95283	3.57492	4.03272	3.49678	2.79534	2.87546	2.41776	4.96612	4.33696	3.64644	2.81502	2.868	2.66516	4.55438	4.30311	3.59191	2.8836
ENSMUSG00000002900	4.90072	5.27183	4.36031	4.55337	4.28141	2.81704	4.89107	5.19819	3.83016	4.38754	4.34867	2.71432	4.91132	5.62069	4.24081	4.58017	4.03463	3.08554	4.88635	5.6116	3.69223	4.92005	4.48833	3.02788	4.88483	5.36227	3.79427	4.81368	4.53152	3.33957	4.60231	5.38513	4.10817	4.62419	4.49537	3.15557	4.62529	5.46609	4.03305	4.09096	4.04404	3.68566	5.04986	5.35002	3.60986	4.11014	4.15246	3.24311	4.88402
ENSMUSG00000002908	3.09452	4.26198	3.72721	3.81687	4.33883	4.11764	3.168	4.10256	3.90616	4.25125	4.37614	4.16535	3.11716	4.24367	4.24634	3.97288	4.30807	4.34686	3.08969	4.28463	4.30841	4.33376	4.4188	4.37155	3.12172	4.31409	4.49335	4.12222	4.46641	4.55379	3.13061	4.38524	4.07412	4.14831	4.42856	4.48588	2.8639	4.22287	4.10279	4.14602	4.21707	4.13426	3.02873	3.96528	3.83833	4.33347	4.18495	4.04891	3.23509
ENSMUSG00000002910	2.1849	2.49811	2.46	3.13406	2.38754	3.3802	2.18396	2.64685	2.88925	3.29808	2.61999	3.34277	2.03401	2.90183	2.61513	2.90375	2.27896	3.37016	2.64288	3.06844	3.26789	3.43727	2.99874	3.76159	3.01773	3.15738	3.74769	3.60048	2.57736	3.97387	2.77477	2.84024	3.0259	3.59722	2.77863	3.44213	2.5046	2.7607	2.9286	2.68584	2.42091	3.50452	1.89344	2.6762	2.89382	3.08861	2.52845	3.67168	2.33214
ENSMUSG00000002930	7.75466	0.534524	2.63835	0.514418	-0.168712	0.646541	7.64414	-0.360355	2.00062	0.686578	-1.46976	0.206298	7.65517	-1.22526	0.88181	0.972304	0.0390968	0.73295	7.77335	-0.878229	0.719958	0.151875	-0.1874	0.101946	7.61127	0.0407349	0.329963	-2.06448	-0.105881	0.329412	7.88741	-1.35773	2.54399	-0.145152	-0.438455	0.514634	7.99306	0.416244	2.12776	-1.63948	-1.3949	0.754726	7.80262	-1.15348	1.18825	-2.40384	-0.985747	0.399054	7.90595
ENSMUSG00000002944	-0.672074	-0.0266638	1.63571	0.514418	1.39333	0.877181	-0.139239	-0.46048	1.33225	0.686578	1.24023	0.29157	0.28536	1.19207	0.82381	0.714524	1.20335	0.830045	-1.12656	0.614266	1.80476	1.23593	1.07111	0.641389	-0.117928	0.334336	1.59455	1.03352	1.77271	0.253688	-0.0437156	0.762196	1.85585	0.484631	1.33578	0.514634	-0.0820987	0.640523	1.54146	0.435288	0.444905	1.58427	0.291183	0.0126446	1.53966	0.277397	1.21866	1.15874	0.0362032
ENSMUSG00000002948	5.71999	5.3746	5.51451	5.66175	5.03175	5.58732	5.67368	5.45852	5.77265	5.59477	5.3772	5.62069	5.5911	5.29308	5.56591	5.57715	5.36046	5.54448	5.65022	5.37311	5.56719	5.3578	5.16578	5.47364	5.50914	5.32097	5.70499	5.41703	5.45478	5.47563	5.75272	5.39013	5.52533	5.3221	5.25007	5.4461	5.79031	5.68172	5.82381	6.01236	5.59625	5.82681	5.74403	5.49572	5.79961	5.84274	5.55691	5.77776	5.60446
ENSMUSG00000002949	5.02615	4.61635	4.82173	5.08827	5.0797	5.08377	5.14935	4.71228	4.89603	5.02808	5.06103	5.01542	5.0407	4.97257	4.81022	5.05721	5.13389	5.18254	4.95734	4.69781	5.00409	5.12685	5.07115	5.33172	5.01399	4.90643	5.13956	5.3073	5.01687	5.25551	5.12181	5.02259	4.90771	5.03414	4.95899	5.328	5.03515	4.77453	4.7986	4.88213	4.75521	4.93239	5.06889	4.54716	4.81836	5.00965	4.97348	4.85252	5.13513
ENSMUSG00000002957	8.26905	8.26248	8.02154	7.52041	7.84427	7.25372	8.21902	8.0456	7.83389	7.76111	7.99808	7.26626	8.21967	8.43353	7.91912	7.71681	7.8146	7.26777	8.27119	8.21892	7.86708	8.03016	8.00351	7.30752	8.20806	8.35152	7.85964	7.69328	8.03734	7.44475	8.16769	8.29148	8.1825	7.73001	7.97847	7.42377	8.31803	8.36426	7.97201	7.85965	7.94027	7.2629	8.11961	8.281	8.07061	7.73549	8.07722	7.3603	8.13312
ENSMUSG00000002963	4.15481	3.96415	3.92001	4.25857	4.38863	4.4469	4.0446	3.98851	4.10815	4.20476	4.06347	4.50589	4.11771	3.95954	4.0642	4.17614	4.44106	4.37529	4.39938	4.06832	4.10587	4.36676	4.1428	4.48039	4.39119	4.01588	4.35649	4.34095	3.9576	4.56949	4.37616	4.22657	4.36559	4.34998	4.08246	4.3929	4.20395	3.94658	3.8666	3.86165	4.09816	4.05261	3.99356	4.00979	4.08978	3.86795	3.92777	3.94572	3.92157
ENSMUSG00000002968	6.09167	6.43039	5.92347	6.26126	6.35312	5.88234	5.97456	6.4151	5.94598	6.56939	6.39274	5.6673	6.05363	6.08034	5.72489	6.57077	6.36986	5.71307	6.03465	6.24943	5.99395	6.43856	6.52763	5.74344	6.11256	6.31706	6.12162	6.37361	6.34067	5.69368	6.11883	6.31931	5.98649	6.45561	6.2805	5.66471	5.82081	6.17287	5.76622	6.2709	6.10217	5.35357	5.97447	6.04795	5.86018	6.24677	6.10594	5.53395	5.68452
ENSMUSG00000002980	4.04052	3.84945	5.10695	4.82758	4.37771	4.8072	3.87223	3.94024	5.19983	4.50728	4.37311	4.81038	4.09989	4.22272	4.87947	4.6259	4.27389	4.94308	3.94251	4.31713	5.38449	4.40434	4.48833	5.11025	4.00879	3.95778	5.4866	4.50899	4.24649	5.04422	4.00606	4.43125	5.42253	4.88505	4.23198	4.9643	4.33048	4.45834	5.11218	4.28877	4.70958	5.73819	4.35214	4.57705	5.28165	4.65969	4.53919	5.1991	4.1493
ENSMUSG00000002981	7.73079	7.99852	8.02586	8.17043	8.00722	8.16624	7.615	7.90649	8.06697	8.19258	7.93331	8.09654	7.59324	7.8157	8.07991	8.26573	7.899	8.16546	7.60405	7.85881	8.09194	8.14043	7.85556	8.00336	7.60711	7.99573	8.19385	8.21509	7.99757	8.19957	7.62852	7.96302	8.17323	8.19528	7.94487	8.2045	7.53336	8.03048	7.95796	8.14476	7.98445	7.9753	7.6464	7.97995	7.95381	8.03293	7.88671	8.10278	7.42351
ENSMUSG00000002983	1.04241	2.55014	1.18397	2.24776	2.01727	2.39399	1.38117	2.67071	1.66785	2.16267	2.32662	2.38629	1.35079	2.59779	1.89941	2.73314	2.22632	2.45427	1.12986	2.63641	2.10173	2.36599	2.38234	2.64702	1.56251	2.82065	2.2243	2.11826	2.41429	2.45865	1.46151	2.48895	1.79444	2.48704	2.4144	2.79762	1.39728	2.7487	1.74129	2.60081	2.45818	2.45498	1.37382	2.5091	1.38623	2.43113	2.29045	2.48127	1.17587
ENSMUSG00000002984	5.88548	5.8982	5.93796	5.77225	5.78909	5.89687	5.82939	5.80831	6.0926	5.87448	6.06732	5.93914	5.52254	5.7869	5.95845	6.00976	5.88109	6.02262	5.71556	5.86952	6.13893	6.00061	5.96885	6.02555	5.76799	5.92209	6.27524	5.99065	6.06911	6.08636	5.86683	5.94988	6.10925	5.94912	5.92672	6.04378	5.67578	5.95529	5.96533	5.91357	5.96163	5.75488	5.7414	5.65831	6.18328	5.97717	5.9061	5.73094	5.58975
ENSMUSG00000002985	9.80092	10.169	10.2889	10.4486	10.7977	10.4122	9.58257	10.3838	10.4715	10.5923	10.4273	10.287	9.30976	10.3787	10.2491	10.5265	10.4872	10.3117	9.471	10.5629	10.7189	10.4778	10.6026	10.3671	9.74689	10.3097	10.7491	10.569	10.4414	10.464	9.87464	10.3081	10.6154	10.7463	10.4757	10.4792	9.75707	10.1936	10.467	10.1036	10.0118	10.3931	9.661	10.2127	10.3446	10.34	10.2878	10.1562	9.76975
ENSMUSG00000002996	5.11512	4.90812	5.06915	5.36275	4.82222	5.48089	5.38099	5.05368	5.04994	5.16184	4.77957	5.60203	5.42215	4.90053	5.17744	5.2738	4.75471	5.42523	5.18263	4.70055	5.05695	4.95664	4.57162	5.06436	5.0652	4.64045	5.06316	5.07109	4.38507	4.99566	5.43059	4.77241	5.00127	5.24418	4.63526	5.25326	5.01645	4.73859	4.79017	4.52404	4.52433	5.33149	5.13256	4.98315	4.89756	4.92979	4.61664	5.16275	5.23068
ENSMUSG00000002997	3.99691	5.47054	6.16656	6.80903	6.67302	5.74747	3.99429	5.37927	5.96641	6.95539	6.56505	5.67526	4.19527	5.35407	5.78312	6.99926	6.53858	5.52286	4.18896	5.11215	5.79953	6.96218	6.43983	5.32784	3.92092	5.56158	5.64906	7.04906	6.55256	5.42475	4.05219	5.6664	6.18598	6.79801	6.64292	5.45762	3.9517	5.33184	6.35078	7.08432	6.70931	5.9169	3.98022	5.20717	6.14022	6.7815	6.52186	5.7101	4.0345
ENSMUSG00000003031	7.56584	6.23264	6.0033	6.09177	5.63715	5.77776	7.52166	6.17239	6.03573	6.0832	5.79401	5.81503	7.43125	5.93206	5.89473	5.83417	5.99299	5.74454	7.51179	5.97513	5.83149	5.85895	5.80353	5.60124	7.36298	5.9869	5.87984	5.84117	5.58509	5.51062	7.6055	5.93627	5.86729	5.81445	5.63976	5.54016	7.44381	5.92096	5.9827	5.87425	5.76375	5.91195	7.43132	5.97927	6.0976	5.8088	5.70052	5.8443	7.43023
ENSMUSG00000003032	2.09867	2.38806	2.25646	2.46002	1.90008	1.77009	2.55513	2.18251	2.76646	3.56971	2.69945	2.32693	2.84503	2.71043	2.8366	2.98789	2.83066	2.45427	2.96295	2.63641	2.85535	3.30729	3.30494	2.53035	2.30527	2.03729	2.24121	2.55373	2.60787	2.31702	2.53593	2.46388	2.25583	2.57953	2.97869	2.5095	2.72335	2.62294	2.75464	2.33201	2.81491	3.40464	2.825	3.0495	2.52517	2.99512	3.1714	3.13469	3.19677
ENSMUSG00000003033	6.03143	6.13807	6.27013	6.2352	6.19262	6.63155	5.73296	6.08519	6.25504	6.23836	6.08777	6.51226	5.80553	6.13182	6.20557	6.2599	6.26176	6.57917	5.89552	6.00092	6.21456	6.23167	6.14122	6.69994	5.96059	6.13126	6.34143	6.19205	6.2529	6.67788	5.80866	6.06899	6.26168	6.15853	6.21387	6.76047	6.13358	6.17623	6.19238	5.99413	6.00949	6.39504	6.02405	6.0915	6.21861	5.9179	6.06143	6.49023	5.58791
ENSMUSG00000003037	5.408	5.53004	5.62609	5.67307	5.63715	5.59868	5.4652	5.47216	5.64854	5.67154	5.59282	5.56398	5.44173	5.57514	5.66834	5.76772	5.75048	5.6194	5.53612	5.50905	5.69222	5.55683	5.43409	5.50146	5.55099	5.40834	5.67263	5.67637	5.55213	5.50858	5.58502	5.53261	5.6734	5.64108	5.54043	5.56594	5.44069	5.55831	5.68366	5.54386	5.58154	5.40852	5.22403	5.46864	5.53601	5.44041	5.55691	5.36293	5.44607
ENSMUSG00000003038	5.30724	5.85878	5.7372	6.34694	5.96535	5.79901	5.57565	6.05264	5.7389	6.26692	5.59282	5.91918	5.48699	5.66018	5.54587	6.50906	5.85532	5.77687	5.57456	5.83876	5.84533	6.50183	5.72231	6.03391	5.44758	5.9948	5.92764	6.39522	5.54624	5.70261	5.79403	5.9075	5.86977	6.51927	5.60803	5.82278	5.29621	5.62051	5.67147	5.86152	5.67156	5.66354	5.4456	5.68405	5.61214	5.89004	5.60972	5.69321	5.33138
ENSMUSG00000003039	5.75061	5.8818	6.20409	6.0069	6.24912	5.97862	5.74605	6.07963	6.18485	6.07998	6.01296	5.95883	5.81512	6.12167	6.31224	6.11106	6.19141	6.13377	5.72861	5.87074	6.00968	5.93244	5.98413	5.88215	5.70122	5.89842	6.02484	5.96679	5.91293	6.00065	5.67254	5.82497	6.0666	5.87806	5.92823	6.05445	5.98949	6.1342	6.17089	6.05454	6.15703	6.18256	5.58867	5.72466	6.07895	5.95355	5.83794	6.05398	6.09583
ENSMUSG00000003062	4.51728	5.06834	5.30489	5.24472	5.29521	5.52237	4.70248	4.87005	5.23394	5.23883	5.14503	5.64317	4.5797	5.07898	5.48636	5.20264	5.27232	5.62109	4.43563	4.96038	5.32287	5.20193	5.13644	5.70955	4.53266	4.93682	5.20997	5.0039	4.96478	5.56253	4.58672	5.01398	5.44435	5.12391	5.0782	5.69423	4.69751	4.92067	5.29213	5.0358	5.01173	5.4861	4.53351	4.94109	5.21974	4.98555	4.98275	5.54576	4.53056
ENSMUSG00000003068	6.23498	5.65855	5.78753	5.98689	5.93215	5.8406	6.0398	5.77429	5.84202	6.01412	5.90187	5.82042	5.91403	5.8835	5.85728	5.97631	5.88109	5.95292	6.07351	5.83876	5.8982	6.05055	5.99925	5.9756	6.272	5.67409	5.94967	6.16155	5.90527	6.06713	6.22082	5.76977	5.78942	6.15978	5.95815	6.059	6.1864	5.74949	5.91581	5.98912	5.95513	5.83031	6.11736	5.88001	5.77774	6.03017	6.04972	6.04735	6.07485
ENSMUSG00000003070	3.62179	3.6008	3.20689	3.23928	3.01352	3.20447	3.65347	3.80662	3.57471	3.63251	3.37402	3.40149	3.58252	3.38173	3.47729	3.46978	3.2899	3.40997	3.18743	3.34551	3.45021	3.566	3.39154	3.5448	3.12172	3.54942	3.54471	3.54139	3.21496	3.11191	3.34345	3.63613	3.17791	3.50589	3.44373	3.18915	2.461	3.05176	2.85506	3.06172	3.06489	2.99413	3.41972	3.24301	2.98062	3.09614	3.12751	3.23146	2.80936
ENSMUSG00000003072	8.24936	8.09909	8.15719	8.14831	8.31864	8.3921	8.2423	8.23106	8.31316	8.28554	8.37472	8.40594	8.12346	7.98792	8.26735	8.31455	8.41242	8.46401	8.03792	7.99896	8.22206	8.21142	8.15665	8.40766	8.0855	8.04823	8.33395	8.13527	8.12434	8.44673	8.21451	8.13967	8.00327	8.13306	8.07446	8.2592	7.875	8.11875	8.1514	8.21796	8.11889	8.12368	8.06222	8.05317	8.33753	8.1862	8.02696	8.205	7.91998
ENSMUSG00000003099	7.14348	6.82886	6.70538	6.44112	6.94028	6.65038	7.11301	6.68197	6.6722	6.63988	6.87843	6.65486	7.09251	6.85531	6.80261	6.57467	7.00884	6.75097	7.06281	6.67912	6.65697	6.61947	6.91418	6.56722	7.11467	6.7211	6.7308	6.50754	6.94423	6.73555	7.10827	6.89285	6.69737	6.50263	6.99644	6.79449	7.25088	6.82799	6.69737	6.79191	6.94497	6.67873	7.34421	6.96042	6.76758	6.77683	7.00305	6.92941	7.20866
ENSMUSG00000003119	4.87316	4.29285	4.0372	3.9796	3.61593	3.93516	5.17862	4.72374	4.14447	4.00224	3.99032	4.023	5.14212	4.26432	4.21847	3.96697	3.91776	3.9639	5.001	4.48545	3.99283	3.85674	4.1428	3.87758	4.95689	4.1398	3.99704	3.91172	4.1513	3.83787	4.82015	4.13025	3.94819	3.9256	4.12	3.68894	4.77522	4.24865	3.93448	3.98086	3.82616	3.72384	5.06257	4.4304	4.21874	4.23126	4.41232	4.16983	4.96888
ENSMUSG00000003123	3.43836	2.91999	3.23276	3.65894	3.01352	3.83995	3.48671	3.00697	3.28863	3.58793	3.15897	4.023	3.35356	3.08013	3.27572	3.56678	3.07848	3.76952	3.46195	3.14285	3.75757	3.44759	3.24699	4.09401	3.38915	3.23946	3.69956	3.60048	3.41802	4.18224	3.40991	2.91616	3.46086	3.78375	2.81831	3.75768	3.16497	3.22626	3.1556	3.26331	3.1809	4.04056	3.33145	3.0495	3.32023	3.32468	2.83175	4.04225	3.20644
ENSMUSG00000003131	7.81336	7.87806	8.01316	7.78424	7.63955	8.22081	7.87394	7.83833	8.03438	7.64351	7.71827	8.31404	8.01801	7.71391	7.96386	7.73953	7.7674	8.20644	7.73589	7.67145	7.90962	7.63689	7.57348	8.13072	7.71347	7.84983	7.89514	7.547	7.63052	8.08716	7.74926	7.74877	7.84948	7.56589	7.67003	8.10285	7.87136	7.9424	7.97542	7.90956	7.91871	8.26276	7.85865	7.90241	8.04131	7.75464	7.74865	8.34134	7.81718
ENSMUSG00000003134	4.71032	3.07009	3.85486	4.90638	3.90921	3.10787	4.55159	3.22411	3.81897	5.11233	3.8965	2.98141	4.56679	3.16164	3.92631	5.22758	3.91221	3.07568	4.62894	3.08531	3.70885	5.23508	3.81838	3.01828	4.63913	3.23057	3.87774	5.33242	3.89711	3.1332	4.64307	3.64174	3.866	5.28824	3.93382	3.06204	4.58523	3.12782	4.66665	5.19512	3.98142	3.07906	4.6249	3.1438	4.03552	5.00166	3.97188	2.71678	4.47961
ENSMUSG00000003135	4.97348	5.06387	4.88836	4.74898	4.9713	4.76463	5.10262	5.09835	4.97125	4.93504	4.91055	4.65815	5.17653	5.05548	5.16873	4.88295	4.98076	4.67228	5.24978	4.91155	4.8378	4.7882	4.9257	4.53524	5.12541	5.11893	4.73934	5.07109	5.06989	4.65292	5.17316	5.09991	4.94351	4.90901	5.05624	4.88458	5.04626	5.00879	5.04762	5.28235	5.19122	4.80995	5.24462	5.2099	4.97264	5.03532	5.16749	4.79431	5.08881
ENSMUSG00000003153	7.72951	7.61158	6.99904	6.92922	7.50304	6.5276	7.74838	7.35197	7.05683	7.41633	7.68876	6.57526	7.84963	7.63603	7.00619	7.09451	7.49904	6.6705	7.78433	7.47661	7.13432	7.49607	7.74999	6.59976	7.65216	7.73504	7.08531	7.20745	7.82893	6.6842	7.69788	7.76265	7.19789	7.04239	7.86738	6.90721	7.72985	7.72355	7.18444	7.55177	7.71681	6.59263	7.66145	7.44956	7.08946	7.27013	7.65948	6.60304	7.59351
ENSMUSG00000003154	5.93698	5.72088	5.10928	5.36586	5.32393	5.11121	5.90137	5.61584	4.9406	5.41249	5.20582	4.95135	6.22061	5.3921	5.20042	5.22758	5.24832	4.89621	6.04511	5.38338	4.93985	5.36326	5.4041	4.90166	5.9864	5.51839	4.97493	5.3571	5.46523	4.89955	5.88712	5.47729	5.0148	5.13157	5.39052	4.93162	6.24059	5.67856	5.21023	5.57763	5.73557	5.19409	6.06568	5.53105	4.9415	5.39386	5.61569	5.20507	6.00451
ENSMUSG00000003161	6.66659	6.06842	6.02567	6.24197	5.93402	6.38779	6.82709	6.1181	6.18485	6.24412	5.9514	6.53539	6.79389	5.95765	6.07336	6.13498	6.06845	6.39209	6.80012	6.02298	6.29837	6.1296	5.89665	6.37103	6.75111	6.1023	6.28445	6.21924	5.84411	6.28961	6.82575	6.12705	6.05464	6.0536	5.85221	6.26324	6.61593	6.09448	6.08733	5.93457	5.9953	6.43356	6.54929	6.0218	6.10201	5.92742	5.89959	6.25151	6.53646
ENSMUSG00000003166	7.60602	6.90825	7.10322	6.80732	6.49628	7.01428	7.73038	6.8488	7.01023	6.77028	6.81295	7.06299	7.7828	6.85667	6.97072	6.87455	6.67578	6.9348	7.75115	6.88705	7.11938	6.76893	6.7179	7.05995	7.65247	7.03831	6.96577	6.65817	6.7989	7.05982	7.72008	6.99704	7.16188	6.73823	6.82278	7.14317	7.61644	6.92377	6.8417	6.65521	6.72086	6.71615	7.52231	6.81483	6.89189	6.56137	6.63592	6.83921	7.43281
ENSMUSG00000003184	4.50056	3.83903	4.31662	4.41648	4.094	4.29164	4.35199	3.77944	4.13998	3.98858	3.89228	4.01675	4.26489	3.68719	4.11949	4.26554	4.03463	4.19564	4.57578	3.81883	4.15115	3.9174	4.07781	4.30602	4.52726	3.70519	4.30514	4.20069	3.67015	4.23734	4.6729	3.80539	4.12073	4.22191	3.76808	3.91977	4.51768	3.77388	4.0378	3.89774	3.69961	4.18987	4.34522	3.76471	4.09686	3.90269	3.5986	4.25287	4.26955
ENSMUSG00000003190	0.874643	-0.104971	0.577551	1.50863	0.877509	1.31503	0.673372	1.09553	1.20047	1.19454	0.350144	1.14238	0.893734	0.439638	0.416194	1.30779	1.05024	1.92699	0.774865	0.567002	0.885	0.793417	0.463047	1.56832	0.728178	0.578172	1.204	0.704691	-0.0100983	1.30874	0.490806	0.491469	0.773136	1.43213	0.244243	1.56903	0.0414542	0.289511	0.737785	0.435288	0.202913	1.11796	0.734074	0.711913	0.250211	1.0091	-0.0329464	1.15874	0.964083
ENSMUSG00000003198	2.75119	2.20544	1.58304	2.06137	1.95987	1.74694	2.53515	2.14893	2.22069	1.8668	1.85761	2.13262	2.46826	2.32648	1.72025	2.25913	2.01498	1.76453	2.81177	1.94472	1.71988	2.18043	1.97649	1.89629	2.70025	2.03729	1.9227	2.14118	1.77271	1.54942	2.94745	1.654	2.07827	1.7566	1.53947	1.63548	2.52591	1.98975	1.97745	2.00139	1.87714	1.82809	2.55208	1.98	1.98358	2.37037	1.79689	2.12606	2.75766
ENSMUSG00000003199	5.93698	5.93902	5.90348	5.85294	6.09433	6.04416	6.01207	5.83759	6.22356	6.08641	6.11156	5.95066	5.63507	5.85792	5.80577	6.0606	5.94357	6.01618	5.75754	6.06718	6.14606	6.136	6.02903	6.15816	5.9148	5.90403	6.16103	6.06745	6.10298	6.27533	6.03899	5.99105	6.1103	6.23043	5.93727	6.26193	5.7273	5.60895	5.92354	5.77877	5.62316	5.81801	5.78934	5.56553	5.99139	5.78106	5.59166	5.7101	5.55799
ENSMUSG00000003200	5.5838	5.41199	4.77554	5.08827	5.03175	4.87281	5.37538	5.38469	4.72371	4.90628	4.82235	4.84958	5.30844	5.317	4.7177	4.848	4.94047	4.93219	5.37744	5.2662	4.93985	4.94939	4.90711	5.01455	5.62869	5.30411	4.96223	5.05911	4.96478	4.97812	5.59284	5.2468	4.78151	5.06646	4.8768	4.83242	5.29621	5.01882	4.57473	4.8929	4.54613	4.37879	5.10824	5.22616	4.43258	4.75069	4.59263	4.45677	4.96319
ENSMUSG00000003206	-0.587946	0.585278	0.140735	0.422078	0.996481	0.595634	-0.273695	0.194811	-0.11356	0.112567	0.698435	0.29157	-0.070431	0.318489	-0.0419472	0.769896	0.397589	0.457088	-0.402882	-0.0173154	-0.00240241	0.657762	-0.1874	0.172856	-0.692342	0.461399	-0.198724	0.932015	0.244141	-0.703688	-0.495924	0.334315	-0.614652	0.351054	0.588261	-0.323228	-2.43856	0.150564	-0.134739	0.268872	-0.452822	-0.00408021	-0.649742	-0.090964	-0.299938	0.520455	0.664363	0.31322	-0.910885
ENSMUSG00000003208	3.27385	2.69583	2.67655	2.93125	2.83345	2.88221	3.30993	2.91006	2.63223	3.03133	2.78389	2.65119	2.93822	2.7578	2.77672	2.92829	2.68221	2.96245	3.10978	3.05993	3.02416	2.94888	2.75919	2.95933	3.09276	2.70983	2.82721	3.38693	2.76504	3.10115	2.92283	2.78056	2.70839	3.11066	2.75155	2.66074	3.24427	2.94017	2.74304	2.52898	2.80047	2.71968	3.31738	2.8401	2.96522	3.01113	2.642	2.85988	3.31775
ENSMUSG00000003226	6.98384	6.9746	6.40519	6.35633	6.32071	5.97489	7.0759	7.07968	6.15178	6.23258	6.62796	6.01319	7.22427	6.9399	6.30166	6.1297	6.42444	5.85681	7.14174	6.87133	6.04282	6.49687	6.59139	5.61404	7.02651	6.75793	6.04785	6.49424	6.64832	5.72557	6.79217	6.66978	6.16894	6.2004	6.59231	5.67462	6.92258	6.859	6.56525	7.02272	6.75401	6.18393	7.07667	6.9523	6.3622	6.78092	6.8494	6.09635	7.16344
ENSMUSG00000003228	5.76668	4.16103	4.96239	5.34243	4.69606	4.2552	5.70642	4.12432	4.69339	4.80085	4.57621	4.19332	5.90636	3.94426	5.00548	5.33704	4.70106	4.0671	5.24297	4.02526	4.72254	4.8595	4.68819	3.86692	5.12183	4.06673	4.64718	5.26879	4.75246	3.92588	5.22443	4.20781	4.59	5.11621	4.72499	4.0102	5.65658	3.93604	5.12564	4.93519	4.60547	4.36919	5.63337	4.06506	4.9415	4.73632	4.76726	4.17592	5.40044
ENSMUSG00000003233	6.56689	5.7573	5.53718	5.51859	5.4255	5.38108	6.55318	5.69069	5.50579	5.66297	5.71496	5.44106	6.7046	5.66485	5.49102	5.37994	5.65413	5.55517	6.48449	5.67288	5.56415	5.26456	5.59371	5.49456	6.49585	5.69526	5.61541	5.34234	5.7617	5.27479	6.46133	5.7057	5.40552	5.32656	5.76011	5.28725	6.33871	5.65947	5.40686	5.73155	5.65961	5.25011	6.4087	5.43873	5.57964	5.62337	5.73201	5.15352	6.22519
ENSMUSG00000003234	6.32725	6.11882	6.38225	6.21385	6.26846	6.64492	6.29046	5.98881	6.4481	6.10076	6.22415	6.71205	6.27621	6.20628	6.51942	6.23183	6.11866	6.76868	6.31969	6.03063	6.38017	6.11511	6.09739	6.66962	6.36953	6.03366	6.42243	6.22327	6.1216	6.83064	6.38753	6.14688	6.49108	6.23873	6.04434	6.91726	6.54593	6.21815	6.55699	6.16381	6.22076	6.63933	6.44556	6.25096	6.52923	6.1398	6.25745	6.88641	6.40819
ENSMUSG00000003235	6.01471	5.80492	5.75814	5.71015	5.95437	6.05598	6.07913	5.70953	5.81551	5.87262	5.94835	6.02258	5.84216	5.89414	5.80764	5.80961	6.05216	6.13852	5.95501	5.82627	5.80082	5.85701	5.89665	6.10816	6.05462	5.71771	5.79076	5.87405	6.00751	6.29553	5.92996	5.72562	5.84474	5.89465	5.89768	6.22194	5.99524	5.84413	5.90934	5.88867	5.80592	6.08032	5.95415	5.77526	5.77885	5.97207	5.86325	6.07695	6.05625
ENSMUSG00000003269	5.92629	5.80893	5.52502	5.77458	6.06741	5.33914	5.86082	5.9479	5.50753	6.13834	6.17201	5.26512	5.73369	5.82771	5.60948	5.87104	6.25849	5.46545	5.85148	5.8225	5.49079	5.96153	6.23363	5.39055	5.8675	5.7891	5.54905	6.02802	6.23346	5.35625	6.02363	5.82497	5.55649	5.88109	6.22744	5.70007	5.64689	5.70674	5.43237	6.014	5.93379	5.03617	5.70808	5.86625	5.42361	6.21688	6.13671	5.21694	5.64594
ENSMUSG00000003271	0.385101	2.82815	1.03509	0.970695	3.37369	1.11265	0.709464	2.52123	1.12977	2.99081	3.15897	1.73614	-0.435836	2.6236	0.88181	1.72696	3.08835	1.08737	0.963253	2.578	1.2301	2.64243	3.08633	1.07074	0.526428	2.58978	0.508189	1.5948	2.91898	1.45115	0.978803	2.90688	1.30053	1.25648	2.81831	1.56903	1.03053	2.85322	1.07043	3.07439	3.01574	1.51629	0.734074	2.66034	1.36292	2.93765	2.91157	1.50688	0.543269
ENSMUSG00000003273	6.11146	7.12584	6.14515	7.35311	7.55545	5.83375	6.02556	7.07577	6.37547	7.93225	7.49291	5.91079	6.01612	6.83613	6.46116	7.80892	7.45253	5.85104	6.28809	7.17994	6.35224	7.85029	7.37328	6.11717	6.25984	7.01454	6.33357	7.92186	7.40313	5.8641	6.30022	7.00085	6.33898	7.72073	7.39944	5.96199	6.19475	7.20132	6.87862	7.76561	7.532	5.79129	5.92429	7.17732	6.39776	7.85256	7.42972	5.78375	6.0128
ENSMUSG00000003279	8.59332	9.36795	7.4792	7.4705	8.79632	6.39432	8.45139	9.30429	7.594	8.31559	8.88536	6.45565	8.48546	9.0937	7.6201	7.70132	8.81558	6.41966	8.29276	9.18422	7.4686	8.21029	8.8308	6.1895	8.2406	9.16927	7.42112	7.5427	8.85925	6.15431	8.31668	9.02326	7.24408	7.3977	8.88392	6.36099	8.64711	9.3064	7.70828	8.89817	9.13724	6.49556	8.47614	9.27166	7.63751	8.72761	9.13439	6.5571	8.43574
ENSMUSG00000003282	0.988629	0.727633	0.279592	0.271443	-0.302808	0.833909	1.26471	0.691205	-0.296196	0.81591	0.534774	0.655547	1.4941	0.604189	-0.408307	0.252779	0.576479	0.262083	1.20646	0.304226	-0.00240241	0.340907	0.574944	0.42606	1.38282	0.880643	-0.502183	0.278078	0.460218	-0.0965744	0.618946	0.491469	0.209009	-0.247395	0.96346	-0.202227	1.14516	0.289511	0.366503	0.177864	0.112303	0.348493	1.03855	0.514249	0.198471	0.564513	1.21866	0.31322	1.46092
ENSMUSG00000003283	-0.228166	0.185587	0.730655	1.39176	1.05248	0.877181	-0.877264	0.594715	1.23456	0.990466	1.04111	0.718492	0.220877	0.842557	1.09297	1.30779	0.397589	0.262083	-0.521436	0.518137	1.55814	1.32819	0.909745	0.913981	-0.59491	0.461399	1.72048	1.34128	1.09842	0.925242	-0.587274	1.02477	0.895165	1.83374	1.09853	0.830475	-0.217232	0.691539	1.34056	0.584478	1.22785	0.694477	-0.649742	1.22469	0.685603	1.10171	0.942862	1.10867	-0.752552
ENSMUSG00000003299	5.76268	5.43119	5.41821	5.46753	5.71078	5.73282	5.73186	5.52221	5.53515	5.61712	5.48764	5.77672	5.56049	5.3921	5.63289	5.73679	5.54731	5.96499	5.47357	5.36104	5.49718	5.67793	5.2919	5.87552	5.71078	5.44724	5.54565	5.46324	5.53039	5.92486	5.70418	5.48666	5.34791	5.55446	5.46534	5.88214	5.7273	5.4734	5.4873	5.4078	5.43969	5.69847	5.71615	5.58036	5.51766	5.6479	5.68357	5.90973	5.64594
ENSMUSG00000003308	5.84538	6.08945	5.99324	6.08614	6.18794	5.86767	5.80562	6.03666	5.92656	6.18847	6.19275	5.85585	5.63042	6.13742	5.92091	6.31096	5.99692	5.94481	5.67739	6.02189	5.99959	6.18771	6.01546	5.71847	5.75187	6.04004	5.96502	6.20026	6.06225	5.79566	5.83419	5.93399	6.15781	6.18577	6.06098	5.80484	5.82297	6.05849	6.09191	6.05613	5.84513	5.70039	5.85413	5.96643	6.01121	6.07655	5.89141	5.72887	5.66711
ENSMUSG00000003316	8.30371	8.23518	8.10474	7.97354	7.69668	7.92951	8.17291	8.14982	7.98548	7.93803	7.94456	7.93199	8.29085	8.12548	7.99991	7.86721	7.7438	7.89372	8.30886	8.1924	7.96427	7.91866	8.01286	7.85088	8.23025	8.21024	7.94727	7.94321	8.12269	7.98293	8.16769	8.121	8.03072	7.88001	8.04966	7.97276	8.39426	8.27143	8.12566	8.21546	8.06706	8.04142	8.24733	8.20819	7.99988	8.03782	8.10719	8.07941	8.20818
ENSMUSG00000003344	6.42287	6.5494	6.54254	6.4572	6.71808	6.51139	6.30748	6.46116	6.71584	6.71849	6.73495	6.54844	6.17347	6.60957	6.70256	6.72321	6.69124	6.62556	6.19481	6.49094	6.71501	6.64099	6.61694	6.71339	6.18722	6.5565	6.78442	6.60557	6.59601	6.73642	6.35109	6.58946	6.72437	6.64588	6.6169	6.71701	6.26298	6.65242	6.56278	6.43832	6.45886	6.33217	6.20595	6.37036	6.62849	6.47094	6.38759	6.38766	6.29259
ENSMUSG00000003345	6.61039	7.24851	6.98325	7.19511	7.69503	6.98985	6.5313	7.16301	6.98354	7.54317	7.45978	7.07205	6.48795	7.27412	7.16353	7.3458	7.51421	7.03621	6.5576	7.31615	7.13791	7.40434	7.50935	7.09004	6.56929	7.22395	7.16335	7.37636	7.4306	7.14284	6.60689	7.11851	7.13374	7.43119	7.44293	7.18468	6.62337	7.23717	7.10339	7.55572	7.43428	6.98573	6.58717	7.35292	7.14817	7.60676	7.48022	6.99635	6.64272
ENSMUSG00000003346	6.59584	6.88185	6.46098	6.82545	7.52732	6.99538	6.62816	6.85792	6.78649	7.42333	7.4255	7.05843	6.37859	6.89492	6.81568	7.2284	7.39158	7.22879	6.42663	6.97681	6.78131	7.31274	7.41899	7.30012	6.5055	6.9476	7.02067	7.29118	7.32838	7.3999	6.66989	6.83474	6.72369	7.24662	7.29548	7.32719	6.41781	6.6724	6.56113	6.99467	7.01229	6.67679	6.33553	6.64182	6.44293	7.28214	6.92907	6.68969	6.40294
ENSMUSG00000003348	3.84251	3.77488	4.61759	4.30778	3.77418	5.66036	3.98327	3.83329	4.61144	4.23976	3.75954	5.46878	4.13531	3.89214	4.70169	4.40761	3.93426	5.37784	4.14584	3.93041	4.79176	4.13097	4.09198	5.22314	3.80967	3.8803	4.77461	4.42274	3.97526	5.43121	3.90073	3.89254	4.71126	4.47966	3.95177	5.07619	3.56573	3.66322	4.37874	3.64091	3.78275	4.84502	3.90223	3.34579	4.62124	3.95328	3.82158	4.94103	3.69292
ENSMUSG00000003352	5.74454	7.43042	6.77453	6.6559	8.13307	5.2473	5.83859	7.22828	6.33578	7.76061	8.09125	5.05559	5.64892	7.46594	5.99011	7.17235	8.07306	5.08263	5.74154	7.32727	6.17824	7.56642	8.09375	5.20634	5.8503	7.39588	6.68209	7.34647	8.14139	5.33344	5.82979	7.24809	6.85794	7.03424	8.05556	5.20758	5.63713	7.55859	6.97537	8.07357	8.11379	5.13298	5.54857	7.35601	7.3417	8.16981	8.12858	5.09042	5.56928
ENSMUSG00000003354	1.11951	2.12196	3.40193	2.79981	2.717	2.48071	0.969672	2.3691	3.10732	2.48788	2.49195	2.63496	1.28923	2.44699	2.63213	2.44071	2.64258	2.57123	1.20646	2.78838	2.86526	2.32179	2.97854	3.08415	1.51964	2.60362	2.91413	2.80407	3.38316	3.22528	0.879946	2.70767	3.29339	2.60909	2.93121	3.30596	1.39728	2.63602	2.87646	2.58319	2.38266	2.43671	1.40076	2.03025	2.94181	2.28077	2.32972	2.91919	1.42822
ENSMUSG00000003355	-0.361514	-0.104971	0.681404	0.103226	-0.450657	1.11265	0.150556	-0.178812	0.663343	0.386887	0.350144	1.64186	-0.241596	-0.209758	0.63435	0.328499	0.118276	1.46532	-0.402882	-0.33876	1.13496	0.151875	0.463047	1.7416	0.291806	0.0407349	1.204	0.358525	0.761019	2.15995	0.445432	0.0939867	1.11204	0.719578	0.319923	1.90159	-0.720685	0.0757274	0.366503	-0.25743	0.202913	1.4079	0.107127	0.514249	1.43176	-0.22404	-0.367843	1.6883	-0.250973
ENSMUSG00000003360	5.80608	5.43984	5.57306	5.40859	5.39605	5.52917	5.74714	5.31068	5.51795	5.55363	5.62115	5.62069	5.68522	5.69558	5.53235	5.47255	5.57564	5.58329	5.92274	5.57772	5.63251	5.58047	5.65547	5.66259	6.02427	5.6121	5.61216	5.51462	5.50427	5.6445	5.9279	5.52505	5.63011	5.73121	5.65079	5.63456	5.83155	5.65947	5.70624	5.64075	5.58996	5.64376	5.86627	5.57825	5.61953	5.66697	5.80349	5.59887	5.97651
ENSMUSG00000003363	6.6889	9.46611	8.91957	9.08981	9.87228	8.12841	6.61692	9.38483	8.71122	9.72632	9.86246	8.15851	6.50836	9.32421	8.66714	9.42074	9.71531	8.18767	6.64964	9.42597	8.86399	9.5553	9.76883	8.26026	6.68293	9.44714	8.7352	9.39253	9.89714	8.45995	6.62671	9.5123	9.13465	9.25207	9.92535	8.59232	6.67556	9.49131	8.7176	9.84793	9.85811	8.07614	6.61835	9.42552	8.6545	9.72023	9.64112	8.23449	6.64183
ENSMUSG00000003378	6.2923	8.06485	6.93613	7.45018	7.95446	6.44912	6.18626	7.91651	6.79294	8.07152	8.07714	6.4099	6.15956	7.88933	6.62083	7.85606	7.87034	6.45624	6.40241	7.99422	6.87201	8.07952	8.02737	6.67421	6.40823	8.02881	6.92253	8.00426	8.06131	6.56982	6.47833	7.91179	7.07416	7.85131	8.02302	6.58663	6.06606	7.92585	6.93579	7.99243	7.86031	6.10368	6.12142	7.75239	6.73674	7.89981	7.87182	6.30669	5.83555
ENSMUSG00000003380	7.24051	6.97222	7.42272	7.26945	7.44276	7.63674	7.39545	6.88304	7.62124	7.33302	7.21138	7.79816	7.24874	6.99838	7.54131	7.35262	7.30644	7.82655	7.07244	6.82123	7.31881	7.00211	6.86962	7.63595	7.10745	6.80362	7.31281	6.98635	6.97308	7.69562	7.21098	7.08395	7.3665	7.09296	6.92174	7.86221	7.48385	7.23556	7.45675	7.18269	7.33321	7.74778	7.25659	7.18565	7.46281	7.14105	7.2204	7.85195	7.45327
ENSMUSG00000003382	4.79697	4.42759	4.46588	4.32382	4.08731	4.37702	5.0804	4.58934	4.50722	4.31281	4.48104	4.58824	5.07758	4.5732	4.63579	4.36329	4.46398	4.56	5.01172	4.66452	4.72798	4.35036	4.54782	4.37906	4.88693	4.41173	4.40232	4.20614	4.52754	4.4173	5.05729	4.63032	4.56263	4.44729	4.52365	4.45401	5.01268	4.43981	4.67583	4.51477	4.69795	4.68392	5.06889	4.69466	4.78367	4.66981	4.77795	4.73778	5.14271
ENSMUSG00000003402	6.12165	6.42691	6.48539	6.59641	6.3725	6.48015	5.91978	6.33989	6.39915	6.43491	6.3121	6.37369	5.84082	6.54522	6.47654	6.57077	6.29729	6.52492	6.07223	6.41206	6.57853	6.56125	6.30839	6.61655	6.2152	6.48819	6.50788	6.61788	6.34408	6.72858	6.21068	6.35981	6.58851	6.63155	6.3248	6.66428	5.98565	6.41693	6.34311	6.22901	6.12262	6.26772	6.07617	6.5273	6.33924	6.22891	6.15048	6.47178	6.19756
ENSMUSG00000003410	8.96395	8.69971	8.6221	8.85944	8.57043	9.09789	9.05025	8.60825	8.75702	8.91604	8.47268	9.09275	9.08168	8.59406	8.827	8.89791	8.54057	9.01132	9.02117	8.58956	8.80485	8.82496	8.59297	8.93682	8.97316	8.69827	8.94343	8.85379	8.57259	8.91991	9.13633	8.6706	8.66325	8.77907	8.53374	8.87054	8.94684	8.55024	8.61631	8.78974	8.69785	8.74768	8.91346	8.53404	8.65165	8.59316	8.66633	8.80179	8.82689
ENSMUSG00000003411	3.37688	5.1316	5.31703	5.4819	5.85356	4.70884	3.4445	4.76312	4.7297	5.59025	5.85926	4.87051	3.16935	5.2461	4.52185	5.61355	6.02801	4.80957	3.30532	4.8853	4.8677	5.53764	5.76127	4.44143	3.38318	5.04223	4.3872	5.63457	5.99746	4.56949	3.46211	5.57714	5.49187	5.49831	5.90077	4.75981	3.44784	5.39669	5.04053	5.65348	5.94368	4.71079	3.4651	5.14011	5.08197	5.73482	6.07882	4.95527	3.52524
ENSMUSG00000003418	0.208152	1.53638	2.95045	2.66529	0.877509	2.20313	0.519237	2.02481	2.64497	0.934595	0.659227	2.22223	0.570535	1.47321	3.06656	2.49101	0.519279	2.24131	-0.00720702	2.06867	3.04176	0.975619	1.28366	1.59439	0.186116	1.69339	3.05468	1.86645	1.37168	1.80952	0.13839	1.09178	3.06976	1.90697	1.14088	2.00575	0.839448	2.04964	2.73134	1.06265	1.13884	2.47303	0.601	2.37942	2.98062	1.10171	1.377	2.07482	0.480861
ENSMUSG00000003420	4.98382	4.53478	4.1088	4.63019	4.94195	4.8072	5.01881	4.48553	4.51417	5.09332	4.65306	4.72098	4.61463	4.48446	4.00671	4.84478	4.7485	4.72689	4.84801	4.67849	4.19898	4.79225	4.96474	4.80451	4.86356	4.34326	4.40981	4.4823	4.6572	4.57728	4.93746	4.61616	4.22526	4.62419	4.73194	4.60674	4.60038	4.3314	4.12531	4.46271	4.72495	5.58482	4.80461	4.73688	4.07192	4.76964	4.49237	4.87516	4.76139
ENSMUSG00000003421	5.17353	4.7419	4.88564	4.95868	4.98934	5.12922	5.06132	4.92565	5.00126	4.98747	4.96984	5.09171	4.90876	4.9498	4.85072	5.12248	4.83601	5.1239	4.93781	4.99204	4.92571	4.97816	4.87468	5.16563	5.05397	4.89803	5.15749	5.10938	5.00546	5.34489	5.1415	4.84218	4.9899	5.09024	4.91085	5.16604	5.1665	4.95239	4.95512	4.91772	4.79217	4.9486	5.08559	4.85659	5.05131	4.99765	4.88398	4.96937	5.05975
ENSMUSG00000003423	4.22045	4.38883	3.94108	4.17262	4.93824	4.29164	4.24232	4.35906	4.28123	4.60895	4.7681	4.33564	4.13093	4.65367	4.41787	4.49647	4.73914	4.46494	4.03993	4.38683	4.29013	4.54555	4.70673	4.44501	4.14548	4.58919	4.19662	4.61922	4.78286	4.49334	4.20974	4.56107	4.233	4.37601	4.60532	4.49932	4.41859	4.60193	4.38622	4.50544	4.55045	4.27975	4.22976	4.54284	4.1557	4.59743	4.63635	4.58133	4.29244
ENSMUSG00000003429	6.12711	6.24552	6.4287	6.60299	6.64142	6.47312	6.04863	6.22572	6.51811	6.65832	6.67356	6.56459	5.77778	6.3552	6.36531	6.85067	6.82265	6.60513	5.77965	6.31884	6.68803	6.75237	6.57297	6.58602	5.84706	6.33998	6.57695	6.55739	6.38979	6.62251	6.03899	6.08347	6.54256	6.78025	6.25662	6.54186	5.66622	6.19071	6.43881	6.29816	6.32279	6.51746	6.00662	6.10034	6.81129	6.71342	6.31484	6.48533	6.03197
ENSMUSG00000003435	6.85685	6.69805	6.52607	6.53986	6.57007	6.6949	6.67341	6.51653	6.5624	6.73698	6.75078	6.75678	6.69795	6.80898	6.55216	6.63649	6.65436	6.71487	6.83221	6.84185	6.64407	6.53729	6.66988	6.78516	6.9524	6.73453	6.75308	6.68766	6.88395	6.9539	6.76357	6.68071	6.70086	6.67413	6.81381	6.88006	7.08667	6.85621	6.74686	6.89997	6.79465	6.64232	6.93755	6.78313	6.65632	6.7556	6.88031	6.75828	6.941
ENSMUSG00000003436	0.00642486	1.70651	1.89531	1.91659	1.55714	2.40881	0.346642	1.94877	1.89799	2.00885	1.21341	1.70539	-0.543734	1.77898	2.08368	1.91063	1.76728	1.97023	-0.650612	1.61364	2.06778	1.75118	1.65863	2.4753	-0.260091	1.76904	1.83631	1.65974	1.4411	2.31702	-0.495924	1.676	1.7303	1.67509	1.50745	2.45535	-1.19142	1.45272	0.482679	0.901328	1.04398	1.33083	-0.764787	1.08904	1.43176	0.379584	1.13245	1.84944	-1.2917
ENSMUSG00000003437	5.25552	5.14647	5.24046	5.22777	4.9713	5.28595	5.09241	5.00523	5.26313	5.18896	5.09999	5.18102	5.18501	5.30109	5.09095	5.25695	5.11953	5.34125	5.23156	4.98306	5.23192	5.14282	5.17912	5.35478	5.33773	5.09953	5.25437	5.22922	5.11573	5.37647	5.27556	5.15382	5.39349	5.27908	5.23059	5.39666	5.44629	5.20371	5.25381	4.96271	5.2535	5.14429	5.35551	5.19345	5.22298	5.07584	5.0312	5.25196	5.32917
ENSMUSG00000003438	4.98725	4.57614	4.83587	4.77722	4.97854	5.05343	4.95823	4.33312	4.956	4.94214	4.68269	5.15849	4.89074	4.72095	4.95234	4.97123	4.97279	5.20307	4.87466	4.60727	5.0461	5.02371	4.79025	5.34905	5.08002	4.63034	5.00494	4.73299	4.85141	5.372	5.16093	4.73622	4.87347	4.81067	4.62783	5.21575	5.12868	4.69238	4.95008	4.65634	4.63425	5.01785	4.93244	4.54284	4.8585	4.75069	4.60868	5.05119	5.01916
ENSMUSG00000003444	3.1568	2.81758	3.08909	3.17707	2.76806	3.44634	3.37879	3.00697	3.33651	3.19484	3.22758	3.24994	3.21972	3.06137	3.07901	2.96434	3.06854	3.44871	3.03823	2.907	3.17528	2.97765	3.07685	3.57783	3.13598	3.12894	3.46057	3.07798	3.195	3.50383	3.41581	2.91616	3.32992	3.3483	3.13353	3.38534	2.70478	2.94017	3.08383	2.51045	2.61491	2.7496	2.94883	3.03726	3.28965	3.2923	3.01155	3.17174	2.78374
ENSMUSG00000003452	5.78553	5.33251	5.40689	5.08262	5.1064	5.17111	5.63784	5.16287	5.33167	4.98059	5.25924	5.30155	5.79311	5.21249	5.36197	4.65561	5.16918	5.28027	5.72861	5.16667	5.34429	4.95664	5.23767	5.15472	5.68191	5.27197	5.34125	4.75545	5.13157	5.25551	5.64144	5.2468	5.22722	4.78175	5.21085	5.21575	5.57713	5.10367	5.24971	5.09296	5.04273	5.25793	5.47283	5.11122	5.43064	4.94654	5.1756	5.39983	5.41094
ENSMUSG00000003458	5.96074	6.18407	6.23855	6.16661	6.3363	6.12042	6.10137	6.11919	6.00766	6.054	6.0551	6.12196	6.11146	6.14746	6.29367	6.07166	6.02545	6.12542	6.04772	6.11828	6.16023	6.17999	6.04734	5.98549	6.02619	6.05649	6.1918	6.10291	6.16969	6.13992	6.02363	6.21422	6.28139	6.09597	6.17364	6.21517	6.08773	6.11214	6.10217	6.15787	6.19753	6.1853	6.07303	6.2811	5.91731	6.05355	6.03346	6.10755	6.11265
ENSMUSG00000003464	7.0136	6.85495	6.72678	6.74793	6.92255	7.14007	6.99779	6.76952	6.82756	6.94305	6.91269	7.1519	7.0415	6.78988	6.88113	6.7363	6.91563	7.01184	7.01968	6.74564	6.8079	6.84897	6.81154	6.98558	6.96842	6.80287	6.81933	6.78548	6.79559	7.08666	7.05781	6.79319	6.74345	6.71038	6.78572	7.1245	6.95927	6.71925	6.51241	6.71409	6.84388	6.87218	6.82642	6.60292	6.53901	6.58228	6.64178	6.7593	6.87959
ENSMUSG00000003469	9.69175	9.70833	7.48683	8.6745	8.93638	7.28267	9.70438	9.61788	7.3602	9.372	9.24395	7.22282	9.73521	9.28104	7.09546	9.14403	8.87075	7.22712	9.59762	9.30336	7.20971	9.23055	8.93491	7.29615	9.592	9.4463	7.19136	9.1953	9.20474	7.35587	9.69251	9.28924	7.60501	8.83388	9.21279	7.25835	9.79158	9.7057	8.10683	9.65909	9.42132	7.36307	9.665	9.59355	7.51826	9.40689	9.26073	7.47653	9.45405
ENSMUSG00000003476	-0.508454	0.427323	2.5991	2.63476	1.05248	-0.637682	-0.204901	2.21534	2.0397	0.934595	1.24023	-1.39216	0.517832	1.95188	0.700307	2.47444	1.16657	-0.829242	0.0768118	2.10221	1.58238	0.856742	0.678783	-0.769526	0.610543	1.01101	0.391851	1.9725	1.00979	-1.77226	-1.15823	2.31758	1.6859	2.08582	0.705773	-0.323228	-3.32193	2.47061	0.641086	0.843282	1.13884	-0.107551	0.232402	2.34012	0.395149	0.976856	1.4501	-0.348341	-0.36098
ENSMUSG00000003500	5.50816	5.67622	6.00955	5.7463	6.10265	6.07119	5.50681	5.55783	6.01871	6.32104	6.19361	6.10881	5.58951	5.71221	6.08575	6.11774	6.20847	6.12662	5.63471	5.6043	5.98375	6.1487	6.16153	6.1895	5.5187	5.7891	6.15435	6.05393	6.19629	6.24631	5.49742	5.88642	6.02598	5.94768	6.31559	6.05748	5.53043	5.6385	6.17089	6.25707	6.19063	5.99078	5.5916	5.60129	6.14193	6.18813	6.07594	6.09796	5.45218
ENSMUSG00000003518	7.19708	7.66307	7.15375	7.45055	7.82681	7.44291	7.14548	7.63084	7.29152	7.86565	7.82315	7.48059	7.22376	7.56955	7.33099	7.39781	7.78267	7.1784	7.27721	7.66024	7.3584	7.76672	7.89618	7.11557	7.24991	7.58742	7.35857	7.62174	7.81877	7.21885	7.16185	7.56126	7.23448	7.51018	7.84834	7.15029	7.22668	7.58075	7.48923	8.25426	8.04962	7.61696	7.01206	7.74347	7.32106	8.06875	7.80155	7.36963	7.05583
ENSMUSG00000003526	4.11143	4.7778	4.19906	4.84769	5.2659	4.48936	4.25459	4.85971	4.55859	5.41249	4.90008	4.49244	3.6636	4.37858	4.21284	4.83508	4.80044	4.27107	4.22162	5.11215	4.62378	5.29917	5.17024	4.65463	4.38822	4.90084	4.63124	5.29458	5.00546	4.63438	4.40014	4.97236	4.65478	5.3109	5.20587	4.48588	4.05062	4.63163	4.59746	4.88213	4.85987	4.41658	3.99356	4.61046	4.25085	4.8696	4.69392	4.34766	4.31944
ENSMUSG00000003527	5.02448	4.62548	4.59782	4.64047	4.75209	4.77611	5.0907	4.63251	4.60819	4.9279	4.67779	4.89456	4.94164	4.67542	4.87591	4.79226	4.8124	4.88777	4.97387	4.55372	4.64983	4.70891	4.82745	4.89904	4.89325	4.83195	4.68476	4.93014	4.944	5.01011	5.02681	4.91569	4.71678	4.79468	4.8547	5.15758	4.92714	4.78043	4.72679	4.72626	5.03966	4.86224	4.88791	4.89438	4.73001	4.82502	4.80607	4.96586	4.881
ENSMUSG00000003528	5.31546	5.40494	6.15983	6.47239	5.70424	7.59199	5.16568	5.47555	6.17061	6.20922	5.5863	7.64202	5.18289	5.61909	6.33708	6.53426	5.669	7.67878	4.95456	5.59991	6.41687	6.14236	5.58872	7.5677	5.13254	5.52931	6.49472	6.42238	5.6098	7.63396	5.19217	5.67051	6.35414	6.45459	5.5542	7.49932	4.77076	5.36561	5.77194	5.30672	5.3851	6.81142	4.68641	5.39864	5.83075	5.59843	5.30685	6.88176	4.71809
ENSMUSG00000003531	5.28371	5.21253	5.36851	5.43394	5.84566	5.409	5.25081	5.09174	5.6829	5.67794	5.65393	5.56398	5.11133	5.50399	5.32847	5.44092	5.81281	5.59715	5.26776	5.45003	5.46657	5.59215	5.73291	5.63145	5.28591	5.41424	5.61703	5.57899	5.7549	5.85931	5.36204	5.6664	5.70711	5.61399	5.63791	5.69423	5.43507	5.4915	5.50458	5.49992	5.61905	5.58275	5.17609	5.40103	5.5451	5.47977	5.44066	5.40243	5.10183
ENSMUSG00000003534	6.92689	6.96565	7.31583	7.84274	6.48488	7.89374	6.93487	7.25911	7.43724	7.52555	6.50135	7.96725	6.91792	7.02283	7.40394	7.63343	6.37894	7.81473	6.93428	7.10281	7.75888	7.42734	6.57466	7.80418	6.99165	7.04656	7.85106	7.86748	6.40941	7.82634	6.84171	7.05276	7.54762	7.85979	6.48235	7.6975	6.34022	6.47359	6.93324	6.41485	6.29216	7.28605	6.58056	6.60603	6.72307	6.62906	6.1709	7.39139	6.57618
ENSMUSG00000003541	4.14255	1.97744	3.87691	3.04398	3.22323	3.44634	4.14025	2.09704	3.74993	3.26448	3.28022	3.50331	4.12213	2.06919	4.15521	2.98789	3.38102	3.47896	3.62432	1.51747	3.59429	2.45052	2.83981	3.17332	3.49253	1.52903	3.96176	2.37188	2.9311	3.1332	3.73621	2.26047	3.30077	2.77476	3.01329	3.0499	4.45794	2.62294	4.11184	3.77115	3.69961	4.1114	4.18008	2.57828	3.97914	3.48228	3.42815	3.71416	4.00709
ENSMUSG00000003545	-1.06836	3.18972	2.09658	2.9479	3.57828	0.960016	2.00676	3.46833	2.02029	5.28424	4.38518	1.60901	2.39709	3.66872	2.31179	3.99629	4.80044	1.20064	1.41452	3.80361	2.16731	3.71013	4.66309	1.03312	0.390279	3.44565	1.69616	3.49765	4.53946	1.15072	1.0103	3.71264	2.77349	3.39147	4.63155	1.34907	-0.532663	3.25198	2.3118	4.93519	4.82106	1.4079	2.83491	4.34365	2.91802	4.79528	5.81218	1.84944	2.99943
ENSMUSG00000003546	4.50775	3.82325	4.43278	4.30778	4.19697	4.51012	4.47241	3.78491	4.52454	4.19885	4.12951	4.33061	4.47991	3.9995	4.53547	4.38118	4.37408	4.62909	4.52808	4.01649	4.66977	4.27122	4.09198	4.8485	4.64662	3.91402	4.56562	4.21156	4.04938	4.69647	4.64809	3.81038	4.42082	4.42669	4.18216	4.67151	4.63513	3.86003	4.46954	3.8762	4.01931	4.32516	4.46814	4.22462	4.57633	4.15766	4.14147	4.49625	4.66294
ENSMUSG00000003549	4.03057	4.05248	3.70889	4.0391	4.28141	4.15767	3.84815	3.91048	3.80202	4.18694	3.7549	4.04158	3.78006	3.87076	3.7192	4.09715	4.07489	3.99564	3.80146	3.8087	3.69779	4.01778	3.94873	4.10311	3.74135	3.90845	3.97699	4.09312	4.09318	4.10354	4.03698	4.0098	3.68044	4.07607	3.93983	4.2142	3.76712	4.00825	3.93957	3.98757	4.08034	4.08817	3.81478	4.02226	3.97145	4.03384	4.13594	4.21786	3.99038
ENSMUSG00000003559	3.08814	2.83865	3.72113	3.69392	3.64354	3.46063	2.92873	2.88987	3.53422	3.38402	3.20734	3.5731	2.95813	2.92276	3.59466	3.70814	3.57595	3.49386	3.05904	3.15888	3.96082	3.39523	3.49474	3.56471	3.31587	2.83245	3.54471	3.67306	3.34744	3.69488	3.06462	2.97946	3.86102	3.72422	3.33848	3.56656	3.20517	2.99197	3.88783	2.96976	3.13561	3.88751	3.29601	3.21069	3.63926	3.46495	3.33473	3.85751	3.66512
ENSMUSG00000003573	8.30233	5.95479	3.06048	3.92597	3.65263	4.0051	8.19912	5.69069	3.28049	3.65861	3.47343	3.77166	8.21244	5.74049	3.34951	3.56678	3.48177	3.73859	8.20096	5.56725	3.57024	4.52133	3.45141	3.83449	8.21332	5.89561	3.54471	3.80092	3.12289	3.86992	8.38792	5.42628	3.26349	3.97184	2.89455	4.0102	8.1381	5.71754	3.53777	2.98326	2.99052	3.94035	8.22795	5.59295	2.80146	3.11107	3.22445	3.81129	8.16293
ENSMUSG00000003575	7.65378	8.44704	6.90629	7.62541	8.07638	6.75775	7.77683	8.37487	6.71961	8.09321	7.92507	6.68768	7.8473	8.08194	6.69247	7.91903	7.82053	6.63482	7.91526	8.20234	6.73137	8.19237	7.94646	6.7208	7.9681	8.34381	6.71953	8.04548	8.02185	6.69855	7.9014	8.0793	7.0193	7.85324	7.98756	6.75487	7.76557	8.43497	7.04376	8.34758	8.25582	6.60803	7.64886	8.53268	6.65092	8.24322	8.17446	6.8344	7.51052
ENSMUSG00000003581	4.19395	4.02517	4.23364	4.21451	4.39947	4.24285	4.15013	3.78491	4.22298	4.36658	3.9824	4.27934	3.93381	3.91844	4.08287	4.34972	4.29534	4.2624	4.1064	4.10601	4.13894	4.5599	4.38849	4.39027	4.23101	4.11585	4.39099	4.34589	4.29886	4.35977	4.3207	4.23029	4.44766	4.31004	3.97537	4.43548	4.06525	3.86003	4.11634	3.97411	4.11576	4.36919	4.05845	3.97172	4.1557	3.94913	4.07946	4.22376	3.72692
ENSMUSG00000003585	4.2146	6.04254	4.7399	5.15074	5.50792	5.68492	4.16645	6.07069	5.03551	5.51129	5.44505	5.55538	4.17414	6.0366	5.0755	5.25695	5.41047	5.58503	4.49028	6.14568	5.266	5.74641	5.67758	5.57039	4.37023	6.12528	5.29745	5.6285	5.64149	5.64635	4.28894	5.88995	5.0282	5.39391	5.57366	5.72698	4.2812	6.18516	5.12341	5.70531	5.6211	5.25793	4.42941	6.15798	4.80976	5.47401	5.63932	5.46845	4.55727
ENSMUSG00000003604	2.25491	2.28436	2.41552	2.30059	2.15153	3.96555	2.57482	1.9092	2.46999	2.48788	2.64027	3.91293	2.24326	1.93137	2.47142	2.52359	2.34629	3.7998	2.1165	2.1984	2.33367	2.27619	2.25372	3.5581	2.24074	1.99591	2.51592	2.33258	2.10768	3.82485	2.31408	2.20101	2.3442	2.65233	2.46528	3.57505	2.43869	2.10713	2.6714	2.35296	2.15193	4.09983	2.50319	2.37942	2.49332	2.76904	2.2704	3.96696	2.6051
ENSMUSG00000003617	3.86133	3.64931	3.54647	3.9133	3.86298	2.89279	3.94215	3.41987	3.42774	3.57885	3.74089	2.66723	3.94384	3.49789	3.18648	3.04512	3.4284	2.67942	3.67911	2.98099	3.07631	3.32978	3.74252	2.80046	4.07691	2.89006	3.42401	3.21393	3.96939	3.45395	3.56646	3.91585	3.40032	3.22007	3.5961	2.70783	3.93586	3.57767	3.58403	2.88599	3.84034	5.66158	4.04143	3.47838	3.09115	3.48228	3.66918	3.67168	3.99597
ENSMUSG00000003623	4.93311	5.03905	4.75188	5.04248	5.32393	5.1884	4.93935	4.95267	4.71166	5.4993	5.15739	5.32955	4.95657	4.79094	4.78764	5.16183	5.25491	5.22555	4.99021	5.11009	4.897	5.39027	5.32429	5.10346	5.05772	5.03203	4.73337	5.29713	5.11308	4.9484	4.8531	5.00966	4.5503	5.23709	5.28117	5.02133	5.09342	4.8855	4.72384	5.10845	5.06706	5.29137	4.91619	4.91792	4.70242	5.23765	5.03418	5.37357	4.91385
ENSMUSG00000003644	7.30897	3.96415	4.35639	4.56421	4.20317	4.71183	7.29734	4.08934	4.37973	4.49767	3.91326	4.71713	7.35865	4.06217	4.72959	4.69548	4.09949	4.8593	7.27443	3.93041	4.73069	4.50165	4.16533	4.92238	7.31404	4.05166	4.68784	4.64351	4.03261	4.76284	7.17321	3.99675	4.61389	4.78175	4.22216	4.91165	7.19709	4.03812	4.93231	4.1279	4.2279	4.94214	7.2126	4.20288	4.5142	4.33982	4.04449	4.88263	7.13585
ENSMUSG00000003657	9.16761	4.1442	8.41643	6.55216	5.09977	7.49549	9.16049	3.81735	8.19369	4.80475	4.84436	7.79952	9.05433	5.81096	7.39774	6.45624	6.4176	7.70741	9.2271	4.70874	7.60355	5.12685	5.83055	7.64416	9.34478	5.51106	7.72787	5.55359	5.58892	7.60235	9.57374	5.86143	8.61577	5.95633	4.97955	7.77231	9.04007	5.26604	7.8866	2.92848	5.1661	7.53128	8.8553	4.78523	8.61681	3.25917	6.04825	7.86474	8.80874
ENSMUSG00000003660	7.10608	7.0145	6.64001	6.60562	6.32071	6.42016	7.10668	6.87086	6.38214	6.52752	6.6406	6.47401	7.13851	6.84575	6.52739	6.53026	6.41369	6.48168	7.34338	6.88042	6.50909	6.58131	6.57886	6.43914	7.22678	6.84791	6.49384	6.7533	6.66384	6.47921	7.03023	6.73215	6.55573	6.60153	6.73133	6.40332	7.20702	7.01172	6.75699	6.86757	6.61036	6.43356	7.11072	6.99641	6.5667	6.79716	6.88279	6.53831	7.0665
ENSMUSG00000003662	5.76868	5.65558	5.57812	5.3705	5.52534	5.68796	5.80978	5.59728	5.7089	5.44784	5.48062	5.63504	5.79588	5.63186	5.71495	5.45577	5.54193	5.81295	5.75913	5.47744	5.6017	5.40358	5.35204	5.6718	5.72736	5.44532	5.5743	5.42872	5.44001	5.7203	5.83968	5.54611	5.57335	5.44193	5.56591	5.90757	5.68765	5.55831	5.68063	5.4078	5.34587	5.60132	5.83079	5.60751	5.74656	5.45804	5.32882	5.68469	5.83243
ENSMUSG00000003680	3.17498	3.3153	3.61365	3.27931	3.3955	3.3877	3.52265	3.28722	3.58796	3.40473	3.47907	3.30225	3.01628	3.44098	3.56841	3.41873	3.58294	3.57314	3.38987	3.36636	3.37587	3.11349	3.35282	3.73255	3.43601	3.28312	3.57837	3.24601	3.32925	3.60633	3.29311	3.41193	3.51262	3.22962	3.00185	3.62497	2.8639	3.52941	3.52428	3.14816	3.192	3.1368	3.07128	3.33583	3.78232	3.2457	3.14962	3.47819	3.32665
ENSMUSG00000003721	6.02644	5.84192	5.86263	5.68305	5.6024	5.76053	6.11489	5.75209	5.9447	5.49448	5.63764	5.7896	6.064	5.80252	5.73279	5.49532	5.54373	5.66452	5.9647	5.69915	5.84658	5.46837	5.4173	5.67943	5.99229	5.84844	5.77488	5.46097	5.558	5.62209	6.07667	5.72033	5.80248	5.49237	5.49625	5.62028	5.92075	5.96309	5.84023	5.63649	5.63134	5.8338	6.04342	5.89704	5.97611	5.75397	5.52766	5.80159	5.95658
ENSMUSG00000003731	6.78274	6.93968	6.79131	6.53642	6.59386	6.68656	6.74144	6.79282	6.68766	6.57854	6.75427	6.61716	6.91601	6.78274	6.74224	6.56198	6.62923	6.60855	6.79626	6.79134	6.74687	6.57426	6.62995	6.55732	6.76838	6.82002	6.62122	6.48867	6.76714	6.59112	6.64627	6.80572	6.70155	6.46271	6.774	6.54294	6.86833	6.96324	6.76848	6.86939	6.8838	6.64431	6.82394	6.73281	6.78468	6.72317	6.77933	6.63324	6.72747
ENSMUSG00000003746	4.41395	6.57553	5.30285	6.12602	5.13261	4.81	4.26675	6.71247	4.82228	5.5065	5.20582	4.51921	4.41294	6.16734	4.80648	5.71403	5.0706	4.66901	4.07099	6.64112	4.5883	5.52794	4.80467	4.27412	4.06578	6.40565	4.48982	5.77676	4.83538	4.3139	4.13669	5.99434	4.62863	5.57146	4.89547	4.35889	3.99055	6.15934	4.42667	5.69714	4.88746	4.52001	4.05845	6.19836	3.64893	5.03922	5.01623	4.19405	3.92157
ENSMUSG00000003752	3.51645	2.41637	2.38508	2.72449	2.43044	2.62731	3.58712	2.63477	2.921	2.56351	2.78389	3.00685	3.62674	2.90183	2.50871	2.71914	2.80696	3.19896	3.45412	3.03409	2.74153	2.79572	3.00874	2.97925	3.64989	2.82065	2.63586	2.99233	2.83119	3.25471	3.54511	2.78056	2.55637	2.89962	2.72396	3.01289	3.56573	2.67457	2.16302	2.68584	2.30296	2.95615	3.59909	2.75302	2.56657	2.52331	2.51147	3.23146	3.56339
ENSMUSG00000003762	4.21753	4.50543	4.98286	5.04248	4.81009	4.64141	4.189	4.61724	4.69032	4.98747	4.89798	4.63794	3.97838	4.72095	4.46607	5.16441	5.10988	4.62909	4.2715	4.73303	4.6091	4.87488	4.78735	4.89118	4.28	4.79322	4.66296	4.714	4.80278	4.70715	4.31441	4.9272	5.03264	4.9786	4.84513	4.80742	4.15691	4.81247	4.41209	4.5961	4.90781	4.58783	4.34522	4.56005	4.48751	4.63407	4.75289	4.68749	4.05607
ENSMUSG00000003778	5.96248	5.25234	5.40499	5.23796	5.0107	5.30983	5.95872	5.43954	5.44339	5.28703	5.14326	5.31434	5.86344	5.30309	5.3972	5.2762	5.11712	5.33506	5.78434	5.24571	5.36366	5.12685	5.27543	5.38309	5.89502	5.29561	5.41948	5.28946	5.26679	5.19859	5.92687	5.21897	5.53162	5.30414	5.23059	5.31285	5.90457	5.2576	5.50458	5.12681	5.1348	5.26053	5.9496	5.32759	5.57458	5.36301	5.32396	5.37357	5.86792
ENSMUSG00000003808	4.97866	4.5572	4.32466	4.3678	4.55295	4.30359	4.77025	4.40602	4.35282	4.43362	4.46976	4.25301	4.58611	4.48446	4.37308	4.33603	4.62515	4.27969	4.74904	4.44027	4.47631	4.22397	4.40372	4.4943	4.81784	4.37589	4.2685	4.3008	4.41125	4.39984	5.00547	4.37855	4.32635	4.1782	4.17708	4.36869	4.74373	4.58517	4.47306	4.3681	4.244	4.374	4.62204	4.51664	4.46579	4.35558	4.47057	4.16983	4.62015
ENSMUSG00000003809	4.92419	4.69067	4.64033	4.86094	5.05934	4.86477	4.82474	4.52861	4.89603	4.93148	4.92302	4.96764	4.84868	4.92667	4.87947	4.88922	5.03022	5.02483	4.86583	4.77783	4.76817	4.80435	4.69749	5.04086	5.00236	4.84949	4.89704	5.02254	4.79948	5.0582	4.8422	4.87822	4.81024	5.09547	4.74229	5.21303	5.03515	4.81535	4.91432	4.52404	4.70958	4.82408	4.88075	4.71015	4.71628	4.78833	4.83023	5.12231	5.0109
ENSMUSG00000003810	6.37978	6.96625	6.72829	6.68227	7.27564	6.92753	6.31409	6.85141	6.51551	7.13344	7.16664	6.98433	6.50751	6.9166	6.83875	6.87613	7.21933	6.95915	6.33149	6.8774	6.63396	6.78224	7.16667	6.79784	6.34978	6.92021	6.63408	6.71847	7.19405	6.9524	6.13946	6.80697	6.6584	6.62795	7.14103	6.85762	6.50626	7.03041	6.64534	7.29859	7.3593	6.92966	6.58937	6.89583	6.80374	7.28543	7.41724	7.04626	6.50643
ENSMUSG00000003812	3.16895	2.08716	2.16983	2.60357	2.4721	2.1155	3.23762	2.6103	2.2376	2.93495	2.54669	2.03708	3.08129	2.17767	2.50871	2.69073	2.60184	2.37603	3.00644	2.1828	2.70887	2.51082	2.6738	2.32774	3.5254	2.24586	2.67373	2.78963	2.39692	2.50837	3.39805	2.33151	2.55637	2.98101	2.44852	2.36031	3.45896	2.48515	2.35816	2.37362	2.43967	2.64206	3.39982	2.37942	2.24818	2.29392	2.20855	2.33649	3.03244
ENSMUSG00000003813	6.59134	6.09931	6.31118	6.34144	6.20965	6.43381	6.46291	6.10722	6.53701	6.28099	6.14388	6.35648	6.43653	6.04497	6.53645	6.32374	6.29089	6.41575	6.44848	5.93381	6.23765	6.14712	5.97524	6.28061	6.36802	6.0311	6.51919	6.19617	6.11232	6.34197	6.51516	5.99762	6.33629	6.16974	6.1518	6.31611	6.62954	6.24295	6.46023	6.32624	6.31265	6.34936	6.62408	6.12801	6.5174	6.26857	6.19635	6.26729	6.47675
ENSMUSG00000003814	9.27918	9.27656	9.21027	9.42236	9.29503	9.21715	8.71194	9.03459	9.03153	9.09852	8.98522	9.02803	8.9012	9.18399	9.10078	9.27629	9.13302	9.12839	8.73656	9.01128	9.0889	9.21477	8.94552	9.02286	8.72394	9.00786	8.99201	9.08897	9.03093	9.26182	8.81772	8.92462	8.95746	8.91637	8.86174	9.08319	8.9723	9.21781	9.05354	9.19994	9.15028	9.0073	9.08874	9.28012	9.01814	9.10599	9.10587	9.09491	8.90137
ENSMUSG00000003824	1.19269	2.06945	0.211833	-0.387961	0.996481	-0.217855	1.21536	2.00617	-0.20199	0.209919	1.04111	-0.0847026	1.05037	1.86802	0.0620595	0.656941	0.397589	-0.332358	1.53823	1.80911	0.804838	1.71746	0.728028	-0.417321	1.62451	2.5758	-0.110269	0.278078	0.865731	-0.0965744	1.67312	2.20101	1.14521	0.12418	1.14088	-1.39702	1.48696	2.25012	-0.417602	-0.0234276	0.0156179	-0.471685	1.31837	1.92794	0.0890684	0.277397	0.891298	0.0200328	1.21474
ENSMUSG00000003847	6.55826	6.63395	6.03305	6.08049	6.05889	6.26284	6.61989	6.57223	5.83786	5.94157	6.13676	6.20948	6.92616	6.25249	5.93809	5.91161	5.9943	6.05436	6.78771	6.2882	5.74015	5.90274	6.13667	6.10702	6.67685	6.40861	5.84984	5.76758	5.98879	5.77211	6.49025	6.24306	5.846	5.70749	6.16083	5.87356	6.62213	6.4571	5.92611	6.4111	6.32405	6.41034	6.58937	6.47384	5.91531	6.24677	6.38759	6.20461	6.6039
ENSMUSG00000003848	4.40371	4.44144	4.38359	4.35537	4.45246	4.37702	4.57133	4.52207	4.16671	4.29072	4.48945	4.37036	4.43797	4.47031	4.55342	4.38118	4.40204	4.40317	4.57939	4.54154	4.46332	4.46148	4.55466	4.601	4.70996	4.66045	4.39478	4.53518	4.38066	4.46844	4.66055	4.57577	4.37611	4.56886	4.43283	4.7783	4.7022	4.39434	4.55164	4.4335	4.40057	4.2591	4.78429	4.79616	4.43538	4.47581	4.50099	4.24129	4.91385
ENSMUSG00000003849	3.25119	1.8379	3.17166	3.0822	2.83345	3.16136	3.24379	2.54724	2.71908	2.93495	2.30137	3.27109	3.23613	2.47561	2.90812	2.67631	2.73341	3.18066	3.22474	2.54179	2.71984	2.94888	2.91616	3.00862	3.25837	2.5185	2.89289	2.87416	2.63775	3.22528	3.33725	2.56167	2.70839	3.14133	2.57747	3.2111	3.13754	2.87546	2.76615	2.22243	2.34336	3.65437	3.61068	3.07366	2.44972	2.48943	2.42345	3.88751	3.46203
ENSMUSG00000003863	6.49094	7.53699	6.87925	7.10285	7.73301	6.63864	6.58935	7.40451	7.05206	7.56058	7.61448	6.63562	6.59836	7.39749	7.20956	7.16914	7.63651	6.67377	6.69687	7.52688	7.26037	7.66591	7.94256	6.93165	6.7389	7.42248	7.15891	7.3691	7.87513	6.92291	6.68522	7.44314	7.05628	7.4558	7.90319	6.96164	6.50492	7.42789	6.9648	7.74891	7.66546	6.48226	6.43175	7.49164	6.82309	7.62053	7.607	6.58941	6.31959
ENSMUSG00000003865	4.76933	4.48218	4.57778	4.72019	4.66046	4.81279	4.66391	4.58307	4.69339	4.83559	4.56033	4.85309	4.87249	4.49498	4.85072	4.56068	4.56283	4.83026	4.82693	4.56579	4.62378	4.69598	4.64397	4.86197	4.74527	4.54683	4.66922	4.62736	4.47885	5.13934	4.72842	4.64155	4.66053	4.54611	4.63526	5.02133	4.73002	4.63489	4.71792	4.58286	4.72113	4.93239	4.70274	4.50337	4.69777	4.67735	4.6635	5.12547	4.72147
ENSMUSG00000003868	4.61148	4.41713	4.73689	4.78187	4.57701	4.55078	4.54661	4.37003	4.5984	4.55438	4.37916	4.39465	4.5173	4.45961	4.38816	4.66294	4.44491	4.81847	4.56855	4.60727	4.65269	4.49669	4.34968	4.71528	4.56728	4.54683	4.56226	4.6555	4.28477	4.78655	4.63551	4.35487	4.60498	4.80109	4.25627	4.83949	4.5903	4.53367	4.72384	4.39865	4.20616	4.46246	4.76628	4.32364	4.69076	4.51563	4.54337	4.64859	4.77446
ENSMUSG00000003872	1.99337	5.07723	3.98234	4.08499	5.27181	4.20089	2.28309	4.9768	4.30949	4.81639	5.20582	4.38012	2.24326	4.91366	4.12551	4.79893	5.39862	4.45736	2.05569	5.16865	4.57023	5.06451	5.36377	4.63907	2.39101	5.02433	4.32114	4.75173	5.23538	4.6821	2.68001	4.93407	4.61685	4.64575	5.26451	4.70284	2.461	4.90994	4.30964	4.94212	4.80669	4.13991	2.33178	4.9378	4.35495	5.03532	4.84046	4.13273	2.73109
ENSMUSG00000003873	5.34786	5.11658	4.72479	5.21579	5.68	4.8914	5.18183	5.16287	4.89336	5.30642	5.34204	4.89797	5.27112	5.20182	4.82877	5.3439	5.51658	4.97793	5.08962	5.25692	4.86276	5.30202	5.32228	5.21686	5.15722	5.13808	4.94685	5.31236	5.20076	5.1128	5.17142	5.09379	4.89069	5.49237	5.20836	5.25062	4.94308	4.87174	4.89086	5.05511	5.09098	4.74831	5.10824	5.06377	4.8269	5.20323	5.01322	4.83338	4.96033
ENSMUSG00000003923	4.84506	4.73349	4.48753	4.4979	4.61004	4.73553	4.8653	4.53837	4.49672	4.54974	4.58669	4.88773	4.79985	4.72394	4.63157	4.42927	4.61836	4.8679	4.89216	4.62468	4.60615	4.46656	4.45946	4.69133	4.71472	4.60991	4.36808	4.36549	4.51954	4.74221	4.78643	4.5492	4.69454	4.49557	4.43283	4.857	4.95098	4.6119	4.66357	4.67726	4.73258	4.90938	4.84686	4.70243	4.68842	4.60272	4.64026	4.82177	4.89901
ENSMUSG00000003929	4.92955	4.86512	4.13648	4.0584	4.11387	3.74386	4.94125	4.89305	4.00823	4.17493	4.37916	3.56456	5.10017	4.56989	3.96036	3.8562	4.31228	3.58709	5.001	4.55372	3.95619	4.27122	4.23937	3.61013	4.80897	4.72203	3.82263	4.07538	4.3584	3.56776	4.91475	4.59899	3.76824	3.80306	4.34045	3.56656	4.74373	4.64786	4.04727	4.37324	4.37643	3.54773	4.85419	4.56005	3.92445	4.00616	4.30803	3.69732	4.89303
ENSMUSG00000003934	6.58512	8.14237	8.16253	8.88101	7.54756	9.068	6.55628	8.19501	8.15304	8.35003	7.24363	9.06785	6.70091	8.11643	8.1612	8.68666	7.26681	8.87344	6.42863	7.89365	8.37758	8.53673	7.38485	8.65449	6.61201	8.16194	8.45214	8.72955	7.3511	8.74257	6.58286	8.14289	8.30705	8.69843	7.33648	8.59884	6.48465	7.94174	8.22179	7.8846	7.38251	8.7793	6.38191	7.96792	7.79549	7.78841	7.36326	8.83538	6.39239
ENSMUSG00000003948	5.25694	8.91512	6.45183	7.17801	8.09525	5.61475	5.22766	8.79218	6.32593	7.76962	8.09493	5.50717	5.38401	8.71037	6.45042	7.54692	7.88881	5.38984	5.19678	8.69603	6.41012	8.13884	7.85936	5.50146	5.17977	8.86576	6.23992	7.54216	7.91075	5.21865	5.40267	8.48657	6.29254	7.14937	7.88734	5.43448	5.21979	8.86763	6.68378	8.11402	8.06857	5.73632	5.26676	8.90631	6.47386	8.03782	7.9605	5.68469	5.29783
ENSMUSG00000003949	6.6499	7.09388	7.64733	7.18461	7.47961	5.60029	6.56246	6.79553	7.67266	7.68749	7.55397	5.58524	6.68456	6.63279	7.95418	7.07609	7.44918	5.69062	6.75222	7.03116	7.47671	7.33167	7.58856	5.54221	6.73773	6.84062	7.61887	7.41037	7.60853	5.47979	6.66619	7.26134	7.2219	7.10597	7.78424	5.58077	7.12384	7.27111	7.89416	7.96633	7.86422	6.10657	6.83448	7.20081	7.84734	7.78551	7.57212	6.01373	6.91911
ENSMUSG00000003955	4.72273	4.45173	4.24215	4.49507	4.90059	4.55078	4.46715	4.51549	4.43941	4.68288	4.33007	4.64605	4.75217	4.87927	4.35271	4.50873	4.39808	4.87645	4.63588	4.46626	4.22231	4.86336	4.6694	4.79612	4.49443	4.72203	4.41727	4.79934	4.32664	4.98399	4.53079	4.61046	4.61685	4.68791	4.49129	5.02443	4.42428	4.48389	4.61984	4.39361	4.28606	5.03313	4.65318	4.86699	4.30077	4.20017	4.34204	4.78637	4.881
ENSMUSG00000003970	7.1249	7.23218	7.40671	7.58738	7.69228	7.54957	7.06637	7.18699	7.68965	7.70899	7.55831	7.52364	6.81041	7.54275	7.34781	7.66253	7.54544	7.61038	6.91515	7.43978	7.55077	7.65203	7.51943	7.62769	7.03938	7.34013	7.52057	7.79796	7.44915	7.67082	7.10052	7.34784	7.50032	7.8766	7.36356	7.58641	7.21278	7.45951	7.59426	7.4227	7.419	7.50521	7.10203	7.44378	7.62745	7.86995	7.43028	7.57605	7.4441
ENSMUSG00000003974	4.82025	6.38007	5.54924	6.65717	6.717	5.77347	4.82474	6.31928	5.65485	6.94747	6.42012	5.67129	4.99323	5.98029	5.82253	6.73456	6.42832	5.41353	4.8239	6.3063	5.88242	6.95677	6.68399	5.16127	4.83979	6.21593	5.94064	6.88475	6.54863	5.2261	4.70695	6.10289	5.53788	6.61798	6.58562	5.16884	4.92313	6.1695	6.11685	6.94809	6.75869	5.50156	4.88791	6.20248	5.67737	6.8872	6.49405	5.61016	5.00537
ENSMUSG00000003992	5.54822	5.86521	5.6835	5.91778	6.18637	5.71654	5.38797	5.57216	5.33364	6.01243	6.08777	5.6145	5.6242	6.00504	5.61162	5.93451	5.98244	5.67273	5.62253	5.66308	5.38104	5.92322	6.06421	5.45776	5.65492	5.80865	5.23551	6.08972	6.18115	5.49836	5.43204	5.91792	5.39866	5.97915	6.22129	5.60999	5.80564	6.04752	5.58639	6.1079	6.2044	5.84597	5.63195	5.8783	5.54898	6.0898	6.24595	5.78176	5.53706
ENSMUSG00000004018	1.92343	1.7737	2.09658	1.86491	2.29771	2.13346	1.96258	1.98729	1.98067	2.21051	2.23626	1.2314	1.81123	2.29472	1.65521	2.42355	2.13407	1.76453	2.07624	1.78866	1.8454	2.22911	2.14913	1.95782	1.79598	2.15477	1.62063	2.11826	1.92588	1.9116	1.84021	2.52577	2.12891	2.12727	2.43156	1.49937	1.61183	2.21568	1.74129	1.91949	2.28233	1.6492	1.57647	2.00534	1.83901	1.76194	1.79689	1.58221	1.42822
ENSMUSG00000004031	5.51293	6.87804	6.43242	6.15231	7.09411	5.52577	5.25844	6.57934	6.20541	6.45862	7.02298	5.47107	5.2039	6.75528	6.48592	6.04245	6.98263	5.52829	5.32686	6.5881	6.13586	6.37103	6.98109	5.24181	5.48009	6.67432	6.07875	6.07342	7.1552	5.50041	5.46652	6.65185	6.11763	6.01961	7.16368	5.53799	5.26486	6.78532	6.40424	6.91501	7.17503	5.26572	4.98012	6.72425	6.27199	6.81152	7.16719	5.55045	4.9168
ENSMUSG00000004032	5.69082	6.99879	6.67739	7.14724	7.27858	7.07941	5.80249	6.9595	6.9678	7.27374	6.94515	7.23296	5.54081	6.77628	6.67822	7.13593	6.9349	7.09539	5.63471	7.05061	6.91202	7.16421	6.98172	6.99356	5.68918	6.8717	6.94721	7.23901	6.8096	7.16755	5.68357	6.81567	6.79205	7.07387	6.80807	7.22772	5.83369	6.99341	7.0139	6.97453	6.89828	6.85249	5.6148	7.01525	6.90758	7.08827	6.74977	6.95974	5.74883
ENSMUSG00000004035	3.94843	5.64515	5.50038	5.10878	4.32753	5.59058	4.01246	5.69215	5.46867	4.60895	4.28248	5.53148	4.0773	5.35792	4.72959	5.12248	4.34968	5.43491	3.71888	5.31529	4.94921	4.50165	4.38849	5.33172	3.71309	5.47198	5.03192	4.62736	4.33579	5.47146	3.81414	5.01398	5.54256	4.97577	4.36745	5.38946	3.9438	5.46058	5.36773	4.44818	4.32188	5.69463	4.08776	5.81342	5.5464	4.44373	4.22715	5.45097	4.18399
ENSMUSG00000004040	5.54938	5.56523	5.74771	5.90504	5.39875	6.4854	5.4991	5.60349	5.6829	5.64568	5.39521	6.4545	5.55559	5.4328	5.7659	5.79634	5.48145	6.31975	5.77179	5.50748	5.95849	5.69319	5.58872	6.36063	5.63749	5.61381	5.87579	5.90618	5.61732	6.40677	5.53851	5.49751	5.85104	6.01271	5.438	6.40689	5.64932	5.54623	5.88974	5.73155	5.7469	6.59778	5.40459	5.69577	5.77885	5.56086	5.68546	6.48656	5.40044
ENSMUSG00000004043	0.874643	0.370579	1.14816	1.00293	0.0670384	1.40648	1.31243	0.781645	0.663343	0.752693	0.659227	1.0475	1.22492	0.604189	0.335473	1.38075	0.878927	1.55326	1.75776	0.907767	1.62968	0.584831	1.633	1.89629	1.84889	0.399266	1.54093	0.822826	0.0797192	1.96005	1.18611	0.762196	1.04331	1.32933	1.09853	1.42618	1.7631	0.587636	1.17774	0.584478	0.444905	2.08434	1.52841	1.08904	0.927266	0.564513	0.891298	1.58221	1.58478
ENSMUSG00000004044	4.19098	3.85979	4.12271	4.45777	4.03268	3.70836	4.19219	3.83857	4.07561	4.39273	4.22658	3.64777	3.92878	4.16678	3.94003	4.22649	4.00889	3.70058	3.9369	3.98537	3.96544	4.13736	4.22658	3.9348	4.20419	3.39878	4.22665	4.16199	4.07145	3.83137	4.14736	4.16567	3.99444	4.25967	4.07702	4.07149	4.49624	4.14265	4.40475	4.05305	4.21163	5.9169	4.14863	4.2931	3.92445	4.21061	4.14147	4.04891	4.18888
ENSMUSG00000004054	4.88424	4.70509	4.88564	5.38738	4.59598	5.42366	4.78301	4.76312	4.9763	5.07406	4.56564	5.34459	4.89333	4.90316	5.27806	5.4151	4.69138	5.63963	4.64966	4.75955	5.14912	5.19582	4.5375	5.27241	4.77292	4.57169	5.17299	5.3522	4.38507	5.38093	4.88106	4.65269	5.0282	5.37898	4.52765	5.12904	4.89064	4.52315	4.94503	4.8749	4.31173	5.01169	4.74541	4.6187	4.71628	5.03532	4.52234	5.03787	4.56857
ENSMUSG00000004056	7.1167	7.0679	5.95749	7.01618	7.43751	6.0394	7.19286	7.11923	5.80421	7.52141	7.27922	6.00848	7.03916	6.83682	5.89825	7.2734	7.21315	6.05059	7.19911	7.13962	6.04173	7.56168	7.38245	6.00018	7.19903	6.93944	5.92633	7.3691	7.22575	5.95804	7.23451	6.88284	5.90167	7.18539	7.19165	5.9126	7.03371	6.67081	6.15675	7.23371	7.10479	6.01408	7.03535	6.87192	5.59348	7.40725	7.05962	6.13282	6.98593
ENSMUSG00000004069	5.88272	5.82089	5.87774	5.6942	5.80955	5.90343	5.87281	5.87659	5.87481	5.70533	5.84404	5.89384	5.9305	5.87009	6.0065	5.90853	5.84662	5.96633	5.96882	5.85975	5.86523	5.8257	5.68071	5.99408	5.92817	5.87864	5.83877	5.7602	5.75319	5.964	5.90818	5.86503	5.86355	5.8065	5.81182	6.04378	6.03666	5.90484	5.94015	5.84312	5.77302	5.93003	5.88904	5.85235	5.85079	5.75753	5.78771	5.92609	6.04146
ENSMUSG00000004070	5.91191	5.93046	6.05255	6.24282	5.97625	6.7505	5.84062	5.77429	6.09608	6.11339	6.01198	6.71108	5.70156	5.9665	6.30828	6.29454	5.94493	6.77326	5.62078	5.92915	6.2716	5.9361	5.61022	6.72523	5.73206	6.02726	6.35897	6.29146	5.80678	6.74854	5.7895	5.98886	6.10925	6.15978	5.81182	6.55801	5.7859	6.05849	6.14908	5.87606	5.86261	6.51855	5.7348	5.9338	6.23716	5.96284	5.68924	6.33827	5.75049
ENSMUSG00000004071	8.36287	8.72469	8.59139	8.50866	8.40014	8.71618	8.48106	8.63692	8.61704	8.49046	8.36828	8.74141	8.54819	8.60786	8.66431	8.50047	8.30493	8.69201	8.36111	8.58494	8.51932	8.46075	8.21583	8.60687	8.29801	8.68572	8.58578	8.4217	8.29344	8.60698	8.41741	8.64834	8.53065	8.32897	8.2525	8.66644	8.50373	8.75878	8.51997	8.46018	8.53216	8.52144	8.47989	8.67395	8.51291	8.36169	8.36902	8.66203	8.50793
ENSMUSG00000004085	3.22816	2.86969	3.25818	3.55407	2.38754	3.51644	3.18732	3.06214	3.56134	2.65278	2.55739	3.49435	3.26839	3.04237	3.6119	3.30148	2.78285	3.68768	2.86	3.29564	3.43698	3.06068	3.00874	3.88815	2.80214	2.99881	3.67488	3.25654	2.94312	3.76474	2.74699	3.29595	3.19385	3.22962	2.96696	3.54943	3.13754	2.99197	3.70856	2.78168	2.52995	3.88077	3.02873	2.88175	3.52314	2.91231	3.214	3.77161	2.8836
ENSMUSG00000004096	5.76168	5.60267	5.74621	6.02173	5.84961	6.10116	5.81186	5.52875	5.92134	5.80607	5.44216	6.2606	5.68522	5.64294	5.91049	5.8805	5.80085	6.08788	5.83045	5.63757	5.90663	5.9361	5.57533	6.02794	5.80639	5.52568	5.99024	6.07193	5.66344	6.2813	5.99045	5.49132	5.9053	5.99323	5.50236	6.20152	5.84221	5.44951	5.84973	5.5754	5.68341	5.93492	5.88069	5.6742	5.83605	5.67327	5.58356	5.90607	5.99197
ENSMUSG00000004098	2.57078	0.937525	2.38508	1.96648	0.747837	2.30171	2.62293	1.2301	2.02029	1.37329	1.15823	2.55099	2.68692	1.65934	1.9545	2.23965	1.27422	2.52847	2.99569	0.907767	1.97925	1.3722	1.1813	3.03741	2.5592	1.13056	1.76793	1.8937	0.865731	2.13906	2.83759	1.43923	1.98972	1.83374	0.915474	2.39908	2.34586	0.691539	1.17774	-0.699926	0.444905	2.91714	1.83537	0.285138	1.43176	0.648786	0.601577	2.10067	1.94985
ENSMUSG00000004099	6.19991	5.33251	5.49326	5.35184	5.07294	5.2637	5.99298	5.13741	5.29982	5.29815	5.32648	5.18659	6.22267	5.39959	5.41449	5.33245	5.15752	5.23445	6.20418	5.3242	5.3496	5.41151	5.5652	5.35287	6.14554	5.2589	5.41948	5.39097	5.65616	5.4922	6.08687	5.20011	5.46913	5.32878	5.56396	5.53146	6.26139	5.35773	5.49769	5.48101	5.26668	5.18591	6.27857	5.35987	5.38218	5.49835	5.53608	5.44341	6.18416
ENSMUSG00000004100	3.06233	2.91007	2.33818	2.9059	2.896	2.78331	3.34477	2.84862	2.42641	3.05772	3.20053	2.75992	2.92816	2.89124	2.86564	3.16357	3.4049	2.85119	3.43036	3.32435	2.88489	2.99182	3.27211	3.16464	3.44749	3.33383	3.07369	3.15884	3.23465	2.74798	3.39805	3.11449	2.98067	3.3038	3.16465	2.93588	2.99196	3.06149	2.85506	2.82731	2.72603	2.70449	3.20722	3.03726	2.79277	3.05039	3.1714	2.61284	3.29978
ENSMUSG00000004105	2.95424	1.75165	3.12637	3.26609	2.29771	2.45238	3.06032	2.65883	3.09809	2.25681	2.08173	2.61856	3.24426	2.54476	2.80697	2.45767	2.17168	2.69239	3.22474	3.08531	2.71984	1.84786	2.56959	2.5703	3.41862	1.31013	2.7817	2.41013	2.32528	2.85435	3.04193	3.09012	2.61675	2.51853	2.25001	2.41808	2.99196	3.34254	2.41776	1.67519	2.15193	3.54773	3.47781	3.30555	2.12886	2.03676	1.71027	2.85988	3.21605
ENSMUSG00000004110	7.88204	8.62776	6.61973	7.01914	7.30979	5.8596	7.82002	8.52089	5.98656	7.27655	7.60999	5.65327	8.08407	8.24355	5.71894	7.12336	7.39754	5.63795	8.26224	8.46719	5.90663	7.54555	7.68094	5.831	7.96286	8.48605	6.08813	7.27378	7.66901	5.62397	7.73223	8.122	6.44852	6.94071	7.71453	5.74025	7.04759	8.41543	6.67617	7.88235	7.67291	6.08032	7.19106	8.45491	6.65152	7.49737	7.79761	5.82891	6.99643
ENSMUSG00000004113	5.79535	6.84327	6.43984	5.80232	6.36284	5.87035	5.65645	6.5587	5.95368	6.00906	6.5789	5.67526	5.93302	6.71234	6.2197	5.84065	6.30471	5.7492	6.07734	6.65036	6.07415	6.1021	6.59885	5.74198	6.06863	6.81631	5.94838	5.90283	6.77892	5.6829	5.70057	6.57343	6.4276	5.85819	6.8317	5.64871	5.76588	6.70768	6.17197	6.5514	6.65216	5.47495	5.57543	6.57568	6.28601	6.29251	6.67742	5.56909	5.50801
ENSMUSG00000004127	1.78829	2.15594	2.03909	2.17889	2.04514	2.83909	1.8213	1.96816	2.42641	1.89635	1.87482	3.16209	1.43847	2.24571	2.26897	1.78187	2.17168	2.87414	2.17486	2.08554	2.59431	2.1042	2.20238	2.9989	1.98117	1.99591	2.20719	1.83867	2.04216	2.84147	1.89186	2.05753	2.56865	1.97666	2.25001	2.96201	2.19434	1.86196	2.24756	1.91949	2.129	3.01891	2.21519	2.37942	2.39331	2.05231	1.98081	2.68296	2.24094
ENSMUSG00000004151	8.75834	6.15287	5.51977	5.25981	5.63486	5.18625	8.59517	6.06395	5.51449	5.4993	5.92788	5.34209	8.67301	5.99396	5.53913	5.15924	5.9943	5.14764	8.32425	5.89726	5.50672	5.7589	5.87222	4.78201	8.38361	6.17711	5.76176	5.08889	5.6098	4.56558	8.64252	6.25681	5.23879	4.9355	5.71702	4.58589	8.58499	6.2138	5.99008	5.70735	5.78773	5.47718	8.58384	6.00463	6.1657	5.60635	5.89796	5.5966	8.29773
ENSMUSG00000004187	7.16372	8.86706	7.99407	8.16888	9.42285	6.93842	7.0828	8.71036	8.09421	9.15022	9.30427	6.87892	6.9789	8.58977	8.09531	8.49098	9.26855	6.90585	7.13073	8.73531	8.06261	8.81752	9.26531	7.25946	7.18194	8.73705	8.19195	8.44232	9.23652	7.06606	7.26748	8.91843	8.13993	8.47032	9.28715	7.35642	6.94154	8.86625	8.10739	9.20643	9.31456	6.77461	6.86018	8.76115	8.26333	9.09876	9.09594	6.9067	6.67965
ENSMUSG00000004207	11.4059	11.2714	11.3729	11.3882	11.332	11.5097	11.3635	11.2326	11.4139	11.4135	11.3812	11.4932	11.356	11.2252	11.2553	11.3575	11.3011	11.4753	11.3922	11.3091	11.365	11.3742	11.3108	11.3963	11.3065	11.2998	11.4597	11.3469	11.4041	11.5067	11.4569	11.4317	11.3798	11.2455	11.3529	11.4923	11.4911	11.4562	11.2975	11.5526	11.5617	11.4372	11.4275	11.3555	11.2833	11.3897	11.3465	11.459	11.3829
ENSMUSG00000004221	5.02615	5.45527	5.38591	5.1597	5.28356	5.19054	5.1345	5.40083	5.32378	5.26738	5.28522	5.29124	5.2948	5.35215	5.2915	5.04604	5.18536	5.1239	5.41424	5.15673	5.28828	5.27329	5.26087	4.94788	5.2811	5.4549	5.25229	5.32993	5.35487	5.09392	5.13972	5.35305	5.39866	5.05039	5.34822	5.00885	5.21979	5.33986	5.2961	5.24361	5.38268	5.3015	5.20695	5.38664	5.22136	5.15361	5.41806	5.30296	5.23068
ENSMUSG00000004233	2.57991	2.40229	2.50316	2.0147	1.86923	2.30171	2.37584	2.82754	2.31929	2.08781	2.11109	2.32693	2.53608	2.37286	2.20224	2.13809	2.05578	2.32697	2.51318	2.89748	2.3897	2.07787	2.20238	2.32774	2.53788	2.33153	1.90158	2.29219	2.34353	2.07451	2.13988	2.5136	2.12891	2.22596	2.06444	1.95461	2.41604	2.56939	1.97745	2.37362	1.93116	2.34169	2.07167	2.05473	2.08679	2.08293	2.12172	1.96653	2.66246
ENSMUSG00000004263	4.96131	4.50872	4.60444	4.50636	4.2277	4.2511	4.92216	4.37367	4.86099	4.63547	4.88741	3.95274	4.75217	4.48446	4.01322	4.35426	4.69784	4.0671	4.57578	4.28827	4.55806	4.22397	4.60825	4.34876	4.64662	4.43127	4.72438	4.44133	4.64621	3.98562	5.08899	4.68016	4.46419	4.04396	4.50351	3.74269	5.01645	4.39434	4.3057	4.88931	4.92455	3.95327	4.77917	3.93263	4.66478	4.65205	4.48369	3.77964	4.09304
ENSMUSG00000004264	5.76268	5.89946	5.86677	5.90291	6.11913	5.9255	5.8396	5.93687	5.86804	5.95918	5.87538	5.83647	5.86871	5.99643	5.91571	5.9254	6.14962	6.01102	5.82894	5.84991	5.94687	6.06403	5.88991	5.97064	5.90754	5.9372	5.96502	5.99065	5.88205	6.14255	5.7929	5.91098	5.84852	5.94768	5.86015	6.06202	5.97019	5.87618	5.87121	5.88148	5.96325	5.67138	5.96209	5.8697	5.83499	5.69449	5.86325	5.88577	5.91293
ENSMUSG00000004266	0.874643	1.37266	1.55597	1.99881	1.73877	1.65048	-0.0764357	1.76146	1.30042	1.9537	1.84018	1.39448	0.00809322	1.58249	1.27714	2.33453	2.17168	1.66276	0.55813	1.94472	1.94226	1.71746	1.99673	1.45908	0.482457	1.7934	1.76793	2.46567	2.01964	1.34568	0.13839	1.56247	1.41376	2.30033	1.68967	1.08944	0.155256	1.53882	1.71777	1.11264	1.60543	2.30186	0.553767	1.81782	1.16148	2.02103	1.90484	1.4274	0.275596
ENSMUSG00000004267	10.1542	10.2367	10.1104	10.1151	10.154	10.3277	10.1372	10.0252	10.2466	10.1674	10.0673	10.4252	10.2668	10.1672	10.3626	10.1621	10.1082	10.4221	10.0929	10.0721	10.1654	10.1408	9.93378	10.4285	10.1253	10.1057	10.223	10.2158	10.1665	10.3917	10.2354	10.0998	10.1707	10.0303	10.1493	10.5657	10.3888	10.4607	10.3887	10.5055	10.3625	10.3224	10.1784	10.2826	10.2055	10.2693	10.3486	10.5144	10.2064
ENSMUSG00000004268	4.82601	4.25023	4.21645	4.37089	4.63318	4.20089	4.67079	4.27981	4.31747	4.65289	4.263	4.39465	4.5925	4.41228	4.26825	4.7238	4.50138	4.33036	4.79007	4.39023	4.21458	4.56938	4.33783	4.45571	4.81119	4.42349	4.32114	4.45512	4.26576	4.3416	4.8596	4.267	4.32273	4.54993	4.16687	4.41198	4.91911	4.42104	4.42304	4.26686	4.244	4.38357	4.78429	4.53851	4.24129	4.41394	4.37056	4.27005	4.86887
ENSMUSG00000004270	4.76733	4.7419	4.6371	4.91699	4.52353	5.07682	4.77239	4.65362	4.36056	4.93148	4.40901	5.05559	4.93914	4.73581	4.84708	4.93233	4.46776	4.98322	4.99562	4.72767	4.88243	4.85563	4.61808	4.84579	4.88693	4.71886	4.74824	5.03177	4.56301	5.03859	4.67782	4.66923	4.78415	4.90901	4.61662	4.95783	4.68335	4.58517	4.47656	4.4866	4.54179	4.75938	4.72156	4.59802	4.10039	4.42593	4.47057	4.61311	4.63813
ENSMUSG00000004285	6.77283	6.90451	7.03991	7.08602	7.25042	7.05607	6.78226	6.85532	7.28034	7.11942	7.06812	7.14547	6.64056	7.0076	7.1407	7.12602	7.27223	7.24098	6.62456	6.87679	7.06073	6.94316	6.90149	7.18904	6.59275	6.88097	7.13649	7.06862	7.05079	7.29225	6.81018	6.93623	7.09659	6.91209	7.03625	7.26361	6.83456	7.03598	7.06313	6.90263	6.92098	7.09609	6.70805	6.9685	7.22453	7.01425	6.90814	7.04126	7.00615
ENSMUSG00000004317	4.79893	3.79658	5.85015	5.18627	3.66166	5.9959	4.8891	4.076	5.8337	4.23399	3.89228	6.15647	5.19763	3.94937	5.87166	4.79893	4.02439	6.10859	5.08456	3.85371	5.8578	4.19363	4.05869	6.06337	4.81341	4.00549	5.81214	4.58619	4.31282	6.04484	4.73786	4.13422	5.80507	4.84833	4.03834	6.03458	4.7528	3.5364	5.09859	4.07844	3.82616	5.69271	4.66156	3.43241	5.44181	3.96154	3.93415	5.75962	4.77446
ENSMUSG00000004319	8.08569	7.94061	7.86733	7.6887	7.72711	7.91596	8.07017	7.8741	7.80333	7.5291	7.63641	8.00443	8.15562	7.77058	7.9299	7.46541	7.66151	7.87037	8.07765	7.74264	7.76552	7.60842	7.59396	7.63438	8.01804	7.81753	7.73908	7.47552	7.69678	7.64835	7.99393	7.6996	7.64397	7.41559	7.69911	7.64705	8.10706	7.75762	7.81013	7.78934	7.893	7.79158	7.98086	7.89268	7.82192	7.6406	7.76441	7.80899	8.0094
ENSMUSG00000004328	0.542699	0.311512	-0.0129248	0.514418	0.747837	0.310065	1.33571	0.98567	0.388443	1.41472	1.24023	0.372083	1.01278	0.253872	0.416194	1.23094	0.9237	0.457088	1.16867	0.245396	0.582471	1.32819	1.43962	1.1074	1.38282	0.686197	1.3358	1.17352	0.915368	0.824159	2.19575	1.86025	1.7303	2.04314	2.32539	1.92834	1.39728	1.04537	1.14285	1.74025	1.13884	1.55068	2.4266	1.95421	1.64004	2.19928	2.18733	1.6883	2.34971
ENSMUSG00000004347	6.41397	2.61264	3.49038	4.00767	2.717	4.13557	6.2234	2.02481	2.73107	3.40473	3.02658	4.26887	6.32304	2.73431	3.17493	4.02502	3.16494	4.37529	5.68744	2.60165	3.15117	3.63986	2.77099	4.11667	5.38775	2.92356	2.82721	4.20614	2.68144	4.10892	5.39224	2.60818	3.14549	3.82842	2.81831	3.91309	6.21129	2.67457	3.3208	3.97411	3.07692	4.43511	6.11736	2.35991	2.64598	3.83236	3.37283	4.33683	5.80085
ENSMUSG00000004356	3.75662	3.89542	3.6525	3.42322	3.24742	3.74386	3.76485	3.57965	3.38284	3.23008	3.6438	3.59003	4.13093	3.75879	3.56841	3.55894	3.37297	3.64828	4.12132	3.83388	3.43031	3.69288	3.79546	3.66651	3.92092	3.90286	3.3865	3.74216	3.58836	3.55204	3.77799	3.72324	3.64608	3.37436	3.49361	3.66528	3.5554	3.96743	3.89833	3.69114	3.52621	3.5306	3.93024	3.74228	3.64411	3.65013	3.82158	3.82686	3.86771
ENSMUSG00000004360	5.7034	6.31295	6.0477	5.78157	5.69986	5.55771	5.60588	6.12999	5.81973	5.67154	5.80191	5.34957	5.70892	6.10574	5.94491	5.6211	5.68697	5.42523	5.69078	6.02408	5.78262	5.66914	5.80926	5.55719	5.65863	6.17248	5.84846	5.67833	5.83929	5.35399	5.73043	6.06483	5.87596	5.57708	5.82649	5.51831	5.94271	6.27884	6.05837	6.01729	6.08738	5.63578	5.7348	6.21339	6.16064	5.95871	6.0745	5.75962	5.66536
ENSMUSG00000004364	7.44873	7.31016	7.1971	6.98878	6.87384	7.02694	7.41573	7.30795	7.15855	6.91174	7.06437	7.06979	7.43436	7.1978	7.17373	6.91426	6.97932	6.95781	7.36599	7.18826	7.13535	6.95043	7.00626	6.95886	7.28793	7.15277	7.00281	6.89237	6.90867	6.88655	7.37045	7.12001	7.06172	6.80601	6.98704	6.90131	7.39396	7.28675	7.10112	7.24075	7.17293	7.03818	7.41696	7.22394	7.29858	7.13832	7.13083	6.99893	7.43178
ENSMUSG00000004366	1.19269	7.73296	7.03685	7.42103	8.41022	6.95177	1.24025	7.70204	6.93901	8.09719	8.22018	6.86246	1.19166	7.88933	7.10614	7.9175	8.04547	6.92864	1.20646	7.32194	6.94512	7.72012	7.51418	6.73038	1.88311	7.34219	6.66809	7.55075	7.81265	6.9621	1.61283	7.40865	6.98821	7.5359	7.68039	7.00862	1.7631	8.03481	7.19299	8.37152	8.39685	6.94671	0.968241	7.83731	6.62788	8.20416	8.15955	7.1773	1.28947
ENSMUSG00000004383	6.93001	7.88282	6.31219	6.59773	7.39008	6.27503	6.91472	7.78774	6.34459	7.02308	7.59837	6.39673	7.01143	7.68854	6.44322	6.77488	7.3522	6.33947	7.02498	7.73965	6.38017	7.27702	7.50582	6.27256	6.9167	7.8216	6.30268	6.86853	7.699	6.34995	6.96741	7.60206	6.39694	6.62975	7.52667	6.46057	6.94055	7.77952	6.49782	7.42641	7.53091	6.16324	6.90792	7.73829	6.19405	7.40498	7.55358	6.37845	6.92864
ENSMUSG00000004393	4.93844	4.89811	5.1819	4.98917	5.00006	5.19054	4.85728	4.74356	5.26932	4.90628	5.11998	5.2412	4.87511	4.89259	5.16582	5.09293	5.18076	5.32468	5.03553	4.87563	5.24906	5.10093	5.09949	5.32395	5.04644	4.99837	5.28935	5.09771	5.10775	5.49426	4.9996	4.99878	5.21946	5.10847	5.10519	5.51611	5.11116	5.03619	5.28214	5.07731	5.05798	5.29645	4.93935	4.97034	5.17191	5.0255	4.99502	5.24329	4.74821
ENSMUSG00000004394	6.55074	6.32979	6.55967	6.35477	6.27289	6.57601	6.6791	6.20033	6.48662	6.0638	6.20641	6.47287	6.59279	6.22536	6.49524	6.2815	6.29409	6.46288	6.46514	6.1775	6.3496	6.05562	6.09152	6.36536	6.5765	6.15496	6.33652	6.11164	5.97861	6.40349	6.50898	6.04171	6.44519	6.30345	6.00762	6.37807	6.66239	6.33206	6.4673	6.14441	6.09183	6.4856	6.6979	6.37644	6.54226	6.19164	6.28892	6.57566	6.70376
ENSMUSG00000004415	1.99337	2.05151	3.07008	2.85383	2.98503	1.28321	1.97746	1.59684	3.01226	2.72043	3.13773	1.64186	1.72086	2.229	3.29719	2.00596	3.07848	1.2715	1.94825	1.78866	3.14304	1.99585	3.35282	2.21465	2.07298	1.27596	3.20015	2.37188	3.23465	1.93603	1.59216	2.37251	3.08693	2.45484	2.80521	1.78933	0.155256	1.36115	2.53003	1.77172	2.3233	1.55068	0.291183	0.514249	2.93393	1.76194	2.40519	2.02169	-0.36098
ENSMUSG00000004446	-0.106108	2.91007	2.95045	2.51693	2.73422	2.40881	0.673372	2.74002	2.64497	2.32359	2.49195	2.78954	0.62138	3.20501	2.87994	2.42355	3.34855	2.71799	0.670564	3.08531	2.99736	2.51082	2.64845	2.70798	0.83694	2.92356	3.09245	2.09497	2.84407	3.10115	0.659249	2.96165	3.16987	2.60909	2.51443	2.86841	-0.366344	3.23488	2.73134	2.15244	2.69515	2.49085	0.553767	3.23232	3.23933	2.26751	2.97486	2.71678	0.275596
ENSMUSG00000004451	4.47634	4.31181	4.23364	4.1548	4.55295	4.54408	4.66161	4.06253	4.54167	4.18694	4.24986	4.69383	4.5072	4.15356	4.49423	4.30356	4.44874	4.8934	4.67009	4.21351	4.59725	4.13736	4.39612	4.64531	4.32115	4.08658	4.54193	4.25424	4.3539	4.72479	4.5089	4.29215	4.22138	4.30101	4.3359	4.67546	4.58523	4.2272	4.3446	4.22201	4.35683	4.70316	4.38287	4.19188	4.27602	4.31424	4.27823	4.54884	4.65942
ENSMUSG00000004455	4.63792	3.75285	2.9608	3.52106	3.43817	2.92408	4.79776	3.76842	3.23911	3.21843	3.50141	3.04418	4.67002	3.44821	3.50524	3.87526	3.79661	3.01502	4.69357	3.37325	3.25286	3.86446	3.68133	3.12942	4.82666	3.7116	3.14731	3.69646	3.20502	3.0461	4.87679	3.56717	3.14549	3.73766	3.30162	3.39496	4.49624	3.69482	3.33633	3.71561	3.25689	3.04327	4.77917	3.89245	3.39683	3.91125	3.91492	3.31111	4.61289
ENSMUSG00000004460	6.33535	5.90571	5.87227	6.10483	6.06741	6.14608	5.88272	5.81367	5.81973	5.88925	5.7492	5.96208	5.77918	6.01239	5.99833	5.95854	5.90222	6.04681	5.65706	5.83253	5.83149	5.93794	5.73441	5.9341	5.77484	5.67737	5.83599	5.94252	5.7617	5.98464	5.74338	5.67051	5.71266	5.83492	5.74989	6.04989	6.13704	5.87756	5.86185	5.90117	5.96811	5.85116	6.00881	5.89534	5.78981	5.92002	5.94139	5.81336	5.80085
ENSMUSG00000004462	3.52592	3.52483	3.45418	3.37477	3.38464	3.73801	3.4815	3.52179	3.43509	3.34169	3.36795	3.59842	3.53026	3.42639	3.58597	3.20433	3.19264	3.58013	3.30532	3.45341	3.46333	3.10046	3.20413	3.28956	3.51997	3.43794	3.30842	3.44335	3.04698	3.40228	3.50697	3.31009	3.43427	3.31281	3.32017	3.25403	3.47	3.36629	3.26511	3.22972	3.20302	3.38571	3.36604	3.50528	3.42525	3.20452	3.37283	3.54561	3.3617
ENSMUSG00000004473	1.89447	2.56286	2.50316	1.93341	2.95596	1.40648	2.10487	2.84862	2.77806	2.25681	2.88081	1.3554	1.78916	2.26223	2.31179	1.72696	3.07848	1.00659	1.83217	2.38711	2.23005	1.81635	2.87303	1.21212	1.79598	2.72257	2.41521	1.62763	2.76504	1.19188	2.09651	2.63089	2.40024	1.78277	2.79198	1.56903	2.32169	2.59641	2.32742	2.33201	2.63132	1.2907	2.24523	2.6762	2.72124	2.60995	2.67286	1.38596	2.20278
ENSMUSG00000004500	3.51169	3.72482	3.07008	3.0972	3.14812	3.16136	3.22521	3.63529	2.98248	3.15872	3.36795	2.80412	3.35356	3.62468	2.98952	2.81439	3.09814	3.01502	3.81376	3.48554	3.19899	3.20149	3.44406	3.06564	3.4814	3.5917	2.97605	3.31819	3.45205	2.8923	3.28024	3.70196	3.16987	3.18124	3.65573	3.09783	3.0372	3.38965	3.0746	3.46923	3.15843	2.70449	3.23743	3.19976	3.03326	3.51633	3.40075	2.81374	2.96565
ENSMUSG00000004508	4.69361	4.08811	4.71565	4.63534	4.13996	5.47033	4.57378	3.94024	4.86644	4.42857	4.30806	5.49374	4.66397	4.21	5.05989	4.6259	4.40204	5.46734	4.69357	4.15078	5.11628	4.65648	4.42254	5.14813	4.55936	4.31409	4.90502	4.72542	4.41988	5.34489	4.64056	4.49143	4.7549	4.66698	4.46235	5.23998	5.00511	4.55449	5.21654	4.76976	4.58033	5.70803	4.75065	4.21379	5.09441	4.79759	4.69767	5.77575	4.78095
ENSMUSG00000004530	6.41588	6.34184	6.50499	6.4084	6.064	6.44823	6.24584	6.36662	6.44173	6.2398	5.97254	6.56352	6.34495	6.40068	6.57432	6.3904	5.99954	6.59825	6.42061	6.44756	6.55575	6.34228	6.11485	6.517	6.40676	6.39773	6.50614	6.40945	6.12688	6.53825	6.35262	6.31406	6.59378	6.43512	6.17618	6.60954	6.58072	6.45341	6.5751	6.16825	6.17533	6.46658	6.37173	6.5925	6.51674	6.19603	6.21482	6.56176	6.40504
ENSMUSG00000004535	7.13422	7.15343	7.22637	7.07469	7.07142	7.28669	7.16429	7.14821	7.14405	6.88619	6.94769	7.31226	7.35865	7.32267	7.38087	7.03783	7.01208	7.41637	7.2475	7.0945	7.08001	7.08047	6.99247	7.01362	7.30104	7.12784	7.03771	7.04754	7.00424	7.1874	7.16667	7.02409	7.14198	7.07387	7.08723	7.19436	7.33631	7.29914	7.3175	7.19941	7.09077	7.32321	7.37723	7.39488	7.26439	7.09814	7.22235	7.32166	7.50416
ENSMUSG00000004558	9.90994	9.55274	10.1304	10.0273	10.2372	9.92424	9.89757	9.52336	10.2954	10.2276	9.90394	10.0767	9.59129	9.54291	10.1774	10.0427	9.87986	9.94057	9.78051	9.79509	10.4179	10.0978	9.9998	10.0824	9.95496	9.7758	10.4093	10.1721	9.96122	10.0605	9.9911	9.82351	10.3185	10.4223	9.83099	10.1453	9.90574	9.63395	10.2614	9.81114	9.90346	9.99969	9.89729	9.59498	10.2526	10.0087	9.74111	10.0612	10.0596
ENSMUSG00000004561	3.9935	3.58841	3.56016	3.74246	3.89396	3.70236	3.84004	3.28722	3.62055	3.51361	3.59788	3.63151	3.85102	3.58583	3.7192	3.8173	3.83813	3.53764	4.03993	3.40047	3.71982	3.32978	3.81268	4.06634	4.10618	3.4302	3.70566	3.59218	3.39195	3.56776	4.2333	3.77513	3.74678	3.76418	3.44373	3.77252	4.11533	3.75602	3.71451	3.58001	3.70737	3.59793	3.99356	3.76471	3.77351	3.5275	3.80077	3.5171	3.76015
ENSMUSG00000004562	4.65744	4.08811	5.01303	4.7865	4.26373	5.02004	4.71363	4.26029	4.86099	4.52631	4.27277	5.04335	4.61463	4.21	4.99567	4.5994	4.32485	5.10463	4.74904	4.31355	5.09115	4.43578	4.63108	5.0503	4.90579	4.33913	5.18397	4.57781	4.24163	5.23351	4.68027	4.34461	5.13939	4.83589	4.35851	5.03678	4.63513	3.85444	4.88295	3.98757	4.21163	5.25793	4.49026	4.01603	5.07302	4.03384	4.21672	5.08395	4.49153
ENSMUSG00000004565	5.71379	5.71946	6.20409	5.71259	5.72807	6.57601	5.64601	5.47893	6.04416	5.60375	5.74453	6.56352	5.61482	5.71821	6.09804	5.6801	5.67064	6.56249	5.62427	5.65886	6.13586	5.62435	5.83337	6.65808	5.66725	5.54374	6.12845	5.56211	5.68507	6.75714	5.50987	5.61607	6.16491	5.73121	5.66537	6.63818	5.74331	5.74648	6.10557	5.65136	5.64756	6.50765	5.70538	5.60957	6.12124	5.64662	5.69677	6.52166	5.72883
ENSMUSG00000004567	5.90467	5.7364	6.00455	5.83738	5.81563	6.10458	5.9512	5.61737	5.78564	5.84068	5.8871	6.0686	5.8896	5.64294	6.10719	5.79467	5.88109	6.09278	5.87953	5.53997	6.15418	5.75682	5.8557	6.16796	6.0518	5.62064	6.1239	5.8129	5.9251	6.3328	6.01783	5.85421	5.99675	5.78723	6.01048	6.39854	6.00665	5.65305	5.94648	5.80751	5.88502	6.00945	5.96886	5.66827	5.94799	5.76817	5.95244	6.19714	6.02925
ENSMUSG00000004568	5.56784	5.56207	5.5612	5.33295	5.19614	5.24524	5.53348	5.44992	5.4776	5.34979	5.34513	5.14423	5.67171	5.39398	5.33367	5.32323	5.23949	5.22109	5.74956	5.55519	5.55499	5.32739	5.40977	5.19573	5.8503	5.5037	5.56593	5.36929	5.47974	5.22113	5.61862	5.44081	5.46421	5.23235	5.33232	5.08513	5.59489	5.57028	5.62324	5.54158	5.43503	5.1273	5.66844	5.49348	5.63543	5.49408	5.46951	5.41021	5.52164
ENSMUSG00000004591	5.34385	4.89057	4.69408	4.83879	4.78964	4.70584	5.39075	4.85711	4.63715	4.76125	4.75188	4.69774	5.49212	4.68158	4.59303	4.62215	4.8124	4.60871	5.49853	4.84376	4.49878	4.70891	4.64397	4.27009	5.37428	4.82311	4.60535	4.75916	4.54341	4.49334	5.43495	4.75701	4.59601	4.64575	4.63155	4.15314	5.44629	4.66392	4.61029	4.73426	4.70958	4.82056	5.42113	4.76311	4.61878	4.8318	4.79208	4.75008	5.46634
ENSMUSG00000004609	1.01577	2.6369	1.80622	2.49443	2.78469	1.72342	0.779046	2.19902	1.81029	2.21051	2.73759	1.60901	1.43847	1.97211	1.75169	2.38859	2.61555	1.49523	0.963253	2.3457	2.18326	2.53038	2.68631	1.45908	0.938075	2.4124	2.08137	2.29219	2.46517	1.19188	0.913656	2.41238	1.98972	2.63806	2.69583	1.04123	0.905992	2.33279	1.54146	2.54728	2.38266	1.88311	0.734074	2.1487	1.51871	2.70158	2.62631	1.93813	0.715764
ENSMUSG00000004610	3.68656	3.3153	3.49751	3.8571	3.84724	4.07181	3.36754	3.57334	3.84679	3.92549	3.72198	3.86504	3.36106	3.97465	3.40001	3.8041	3.78452	4.09667	3.50808	3.94435	3.90424	3.96846	3.89044	4.12116	3.81411	3.59863	4.07456	3.78645	3.49349	4.21754	3.85375	3.73901	3.71951	4.26896	3.37442	3.82329	3.1785	3.55029	3.60981	3.14816	3.21396	3.81155	3.4651	3.52293	3.75124	3.7102	3.22445	3.69732	3.34428
ENSMUSG00000004626	3.31813	2.959	2.94001	3.79863	3.81522	2.45238	3.41202	3.2717	2.56684	4.00224	3.60821	2.49815	3.42686	3.23042	2.74581	3.90029	3.79058	2.59905	3.50049	3.28107	2.64123	4.15006	3.64333	2.92892	3.37719	2.83245	2.80463	3.90504	3.22484	2.20085	3.35576	3.45074	2.69725	4.01112	3.20513	2.32047	3.34365	3.55029	3.19019	3.7555	3.65215	2.5768	3.44583	3.59147	2.51463	3.62954	3.80077	2.12606	3.32665
ENSMUSG00000004630	8.87654	1.40127	-1.90467	-0.306699	-2.48226	-1.42906	8.78986	-1.69472	-0.750051	2.30167	-2.80081	-3.32193	8.75836	0.040602	-0.275578	-1.04324	-1.86828	-2.21286	8.76869	-1.5283	-2.32326	-0.469607	-0.608567	-0.417321	8.58758	0.334336	-1.9144	-0.607597	-3.32193	-1.24725	8.85439	-1.54865	-1.73158	-0.907587	-1.49342	-1.69067	8.74749	1.64617	2.38827	-3.32193	-2.05808	-2.56479	8.72778	-1.69095	-2.4438	-2.09887	-0.985747	-2.505	8.74835
ENSMUSG00000004631	5.2851	5.19425	5.31703	5.74749	5.22384	5.99957	5.38657	5.16917	5.14038	5.31192	4.77957	5.7896	5.47667	5.1495	5.45087	5.44092	4.90463	5.71624	5.32901	4.94428	5.32646	5.37413	4.81325	5.4613	5.29388	5.07985	5.28119	5.61013	5.06989	5.72381	5.30285	4.94996	5.40894	5.56015	5.03955	5.78302	5.44069	5.11305	5.40686	5.22668	5.23483	5.81801	5.49019	5.4845	5.22782	5.32829	5.1702	5.91884	5.63344
ENSMUSG00000004633	9.60861	5.45527	6.43521	6.83164	5.7086	6.46959	9.77274	5.38108	6.33676	6.27397	5.61988	6.26851	9.66319	5.58502	6.60477	6.7029	5.93266	6.55363	9.74895	5.37825	6.43113	6.05562	5.71775	6.02794	9.66528	5.54195	6.32566	6.55845	5.65434	6.0021	9.82996	5.53411	6.21166	6.35452	5.6118	5.94572	9.72661	5.1247	6.51753	6.00079	5.81851	5.83031	9.75682	5.14867	6.15556	6.13433	5.50211	5.80356	9.69387
ENSMUSG00000004637	4.46899	3.29257	4.36811	3.97554	3.66166	4.69076	4.40523	3.34769	4.45395	3.70109	3.5558	4.48793	4.3801	3.46258	4.38816	3.79746	3.63772	4.61213	4.50172	3.26635	4.33005	3.45783	3.52292	4.40138	4.31176	3.35035	4.3526	3.74216	3.69168	4.52992	4.37314	3.5963	4.29713	3.67615	3.52592	4.4494	4.75731	3.59117	4.44826	4.02722	4.05624	4.55855	4.57254	3.43241	4.57633	3.86795	3.59053	4.63096	4.60194
ENSMUSG00000004642	4.09243	3.14812	4.15012	3.39313	3.52979	4.09948	4.189	3.34769	4.19296	3.12167	3.57699	4.13683	4.14837	3.78761	4.19579	3.33858	3.74764	4.0267	4.02414	3.43378	4.11836	3.18925	3.33703	4.16094	3.94542	3.66615	4.03632	3.25654	3.55742	4.13025	4.07099	3.73377	4.03924	3.38294	3.79485	4.40723	4.12932	3.59787	3.84506	3.26331	3.61138	4.25389	4.22976	3.29531	4.30077	3.52192	3.67682	4.18803	4.32389
ENSMUSG00000004655	2.61583	0.772125	5.07155	4.68833	2.91123	-1.05913	3.36754	4.66257	4.03749	0.386887	2.05177	-0.75697	3.60795	4.54647	1.14127	2.23965	2.11489	-0.230922	3.45412	5.33835	2.06778	0.151875	1.49756	-0.13445	3.67452	-0.132012	0.56302	0.358525	0.865731	-0.309805	2.45811	4.65269	3.13727	0.873659	0.525709	-0.323228	-3.32193	5.20371	-0.52572	-0.25743	0.368664	3.15926	4.12055	4.95741	-0.834205	-0.15097	1.13245	0.0200328	3.01052
ENSMUSG00000004661	2.57991	2.23753	1.91675	2.46002	2.17695	2.36388	2.45238	2.3691	1.96044	2.76916	2.18196	1.82463	2.7106	2.27857	2.15598	2.96434	3.07848	2.32697	2.64288	2.25913	1.9234	3.23763	3.40674	2.4326	2.83748	2.07753	2.17234	2.92788	2.65246	2.00693	2.72817	2.33151	1.89538	2.63806	2.53045	2.19389	2.43869	1.74608	1.51442	2.81226	2.49451	1.9619	2.3035	1.98	1.87241	2.71142	2.94988	2.17555	2.40117
ENSMUSG00000004665	3.73636	3.71915	3.13554	3.58634	3.70598	3.5963	3.74325	3.88521	3.37522	3.82919	3.4275	3.59842	3.72881	3.53235	3.18648	3.67951	3.684	3.5086	3.34821	3.78308	3.45021	3.566	3.55739	3.57129	3.72257	3.6529	3.53788	3.65724	3.15424	3.50383	3.56646	3.65287	3.27103	3.82212	3.38327	3.46058	3.31944	2.97147	3.20718	3.0994	3.40738	4.42124	3.44583	3.4874	2.89382	3.2321	3.214	3.13469	3.50186
ENSMUSG00000004667	4.82984	5.08827	4.7187	4.73466	5.3409	4.62247	4.76169	5.20024	4.69032	5.19788	5.19386	4.76637	4.65179	5.30109	4.56232	5.02058	5.18766	4.74568	4.79628	5.19997	5.00857	5.13964	5.04709	4.8512	4.88904	5.05488	4.78041	5.22654	5.21074	5.02157	5.13437	5.06906	4.66911	5.11363	5.21333	4.88116	4.84048	5.24698	4.85896	5.06466	4.87718	4.48042	4.84686	5.22076	4.95715	5.15	4.93262	4.6442	5.11216
ENSMUSG00000004677	4.71447	4.68486	4.6371	5.11616	4.64233	5.409	4.55655	4.60181	4.37973	4.91353	4.44979	5.23852	4.72627	4.5831	4.51728	5.04042	4.86213	5.25208	4.99021	4.56579	4.68664	4.96744	5.06876	5.23769	4.99064	4.62017	4.8399	4.90021	4.39822	5.23597	4.82015	4.54621	4.71954	5.13157	4.38518	4.98356	4.79291	4.51255	4.54498	4.72224	4.72877	5.09852	4.69732	4.49891	4.25085	4.8045	4.84046	4.99026	4.57232
ENSMUSG00000004698	3.85759	5.2987	5.53545	4.82758	4.88139	4.73847	3.79875	5.29541	5.43608	4.64856	5.14326	4.72865	4.01687	5.28905	5.60303	4.39445	5.18995	4.56354	3.67238	5.1447	5.28089	4.5066	5.31827	4.40875	3.6794	5.23242	5.27915	4.49125	5.19072	4.16684	3.55048	5.30797	5.17597	4.36305	5.23549	4.32405	4.05062	5.1771	5.71814	4.4866	5.2535	4.44885	3.81478	4.95741	5.77333	4.63923	5.29201	4.5156	3.79262
ENSMUSG00000004730	1.30697	2.85942	2.44533	3.12676	3.42762	2.45238	1.28877	3.04399	2.74296	3.33091	3.15897	2.38629	1.54766	2.83714	2.61513	3.26341	3.21082	2.22354	1.16867	3.12664	3.15925	3.42687	3.28862	2.29632	1.45285	2.7352	2.84943	3.06605	2.97858	1.93603	0.946597	2.97946	2.48042	3.37436	3.03591	2.12618	1.5298	2.49953	2.296	3.29614	3.43568	2.54303	0.646735	2.90886	2.2734	3.15495	3.13861	2.53913	1.009
ENSMUSG00000004748	5.41948	6.60042	6.15758	5.67807	6.81232	5.7343	5.43991	6.47901	6.22991	6.00058	6.65375	5.64722	5.41316	6.86818	6.2762	5.8471	6.82338	5.82183	5.53055	6.63683	6.24051	6.19691	6.72474	5.88083	5.47027	6.78476	6.19289	5.6224	6.85324	5.95207	5.52494	6.82677	6.29439	5.88864	6.73306	6.06504	5.69473	6.86109	6.14357	5.98745	6.62067	5.61967	5.55308	6.76284	6.08073	5.81223	6.57185	5.83662	5.62625
ENSMUSG00000004768	4.60479	4.26976	4.41782	4.28502	4.2277	4.59357	4.66621	4.47202	4.43575	3.99543	4.23327	4.605	4.81904	4.28063	4.59736	4.33603	4.18473	4.5096	4.89216	4.22116	4.49878	4.27122	4.36533	4.43423	4.61642	4.30987	4.37193	4.39917	4.23187	4.2617	4.54161	4.41499	4.41062	4.42669	4.3359	4.21963	4.55962	4.24865	4.46602	4.16983	4.23329	4.37879	4.50895	4.33867	4.58139	4.19668	4.42143	4.57674	4.76139
ENSMUSG00000004771	6.75129	6.92682	7.00718	6.6578	6.90554	7.07652	6.85757	6.83237	7.13336	6.56365	6.94667	7.15546	6.82404	6.74797	7.06214	6.55903	6.9566	7.09783	6.70762	6.81365	6.99846	6.59646	6.6995	7.082	6.58627	6.86237	6.92449	6.34427	6.66111	6.91295	6.81464	6.78499	6.87102	6.4454	6.81789	6.90889	6.789	6.84569	6.83078	6.70087	6.70834	7.03818	6.66077	6.75446	7.09213	6.66365	6.63003	6.99635	6.68312
ENSMUSG00000004788	4.52438	4.65844	4.74291	4.73706	4.81819	5.15142	4.53911	4.45494	4.79684	4.84319	4.663	5.23583	4.47991	4.71196	4.83612	4.91708	4.77011	5.24769	4.56127	4.49179	4.79435	4.61129	4.56825	5.15253	4.40598	4.46199	4.8399	4.64751	4.5669	5.31958	4.52262	4.48832	4.78941	4.785	4.73885	5.16041	4.52828	4.60193	4.94756	4.75409	4.67834	4.98049	4.71621	4.60218	4.70009	4.68984	4.67117	5.18407	4.74489
ENSMUSG00000004789	7.60798	7.39084	7.38042	7.31068	7.41499	7.73337	7.52578	7.36208	7.47294	7.30713	7.29209	7.76266	7.61261	7.26799	7.64909	7.37064	7.38259	7.76917	7.59562	7.34839	7.43612	7.33237	7.29834	7.65852	7.52279	7.33599	7.44641	7.31783	7.30354	7.72483	7.50853	7.37415	7.26875	7.29289	7.29078	7.72684	7.51616	7.42553	7.46339	7.36907	7.42136	7.70596	7.57833	7.46391	7.45076	7.31233	7.40465	7.72215	7.43435
ENSMUSG00000004791	0.932762	2.64888	2.67655	1.63742	2.12566	3.86166	0.812618	2.58541	2.58015	2.13815	1.89184	3.95274	0.934517	2.73431	2.77672	2.05136	2.01498	4.01126	1.50829	2.49205	2.43034	1.99585	2.13094	4.27815	1.54123	2.76013	2.51592	1.99784	2.36155	4.50971	1.10088	2.68615	2.99893	2.12727	2.01975	4.47231	1.5298	2.78439	2.50277	1.60706	2.30296	3.85348	0.968241	2.9616	2.72124	1.66409	1.82464	4.17592	1.61415
ENSMUSG00000004798	6.57375	7.1805	6.66081	6.84337	7.06633	6.77215	6.64165	7.22325	6.5691	6.96326	7.0302	6.67979	6.7645	6.98787	6.78371	6.72584	6.96064	6.44957	6.48353	7.0257	6.54114	6.90715	7.05109	6.28961	6.5055	7.0126	6.4215	6.77727	7.04732	6.23159	6.52815	6.88932	6.41491	6.71208	7.01007	6.33997	6.38173	6.88458	6.56443	7.00711	6.95315	6.53797	6.46723	7.01056	6.63154	6.99022	6.88691	6.50361	6.39978
ENSMUSG00000004815	5.15076	4.89309	5.60478	5.09389	4.81415	5.31181	5.00979	4.67147	5.45608	4.59099	4.99958	5.20594	5.06616	4.94214	5.52555	5.01486	4.89623	5.26299	5.31177	4.88047	5.62669	4.74701	5.0901	5.53718	5.33773	5.00621	5.7141	4.89348	4.7862	5.46308	5.14505	5.08354	5.69176	5.14928	4.85788	5.46678	5.14255	4.95761	5.50801	4.73027	4.9542	5.25272	5.20886	4.93121	5.78763	4.66981	5.08956	5.49305	5.06773
ENSMUSG00000004837	1.81943	2.01495	1.97922	2.42476	2.09932	2.22004	1.94755	1.96816	1.7875	2.58181	2.44661	2.34699	1.85438	2.14241	2.26897	2.42355	2.34629	2.25885	1.44646	2.37343	2.16731	2.67793	2.38234	2.35848	1.54123	1.76904	2.2243	2.66863	2.10768	2.38957	2.11111	1.89818	2.06099	2.56452	2.12898	2.43683	1.39728	1.79355	1.91678	2.17615	1.87714	2.5768	1.42721	1.66719	1.82201	2.58877	1.95593	1.6883	1.75266
ENSMUSG00000004843	5.59958	5.82486	5.56968	5.60251	5.80752	5.95735	5.58903	5.76324	5.68136	5.80996	5.86895	5.99265	5.49894	5.86605	5.62229	5.69627	6.00476	5.80102	5.48322	5.7182	5.5883	5.79167	5.81639	5.81168	5.41725	5.80116	5.53712	5.50139	5.74807	5.79899	5.72451	5.7736	5.4724	5.50422	5.76181	5.75153	5.17664	5.66586	5.41237	5.65348	5.70489	5.73819	5.4456	5.53757	5.57077	5.59975	5.63345	5.76569	5.45421
ENSMUSG00000004846	4.95782	5.02763	5.19293	5.42207	4.9713	5.61794	4.77025	4.82291	5.01604	5.1311	4.8179	5.53804	4.85666	5.04119	5.2453	5.32785	4.95672	5.68738	4.90658	4.92801	5.27346	5.03059	5.10649	5.61085	5.01785	4.9286	5.46877	5.33242	4.90768	5.6829	4.92305	4.78512	5.22722	5.41499	4.74229	5.59336	4.81473	4.9783	5.27007	4.93519	5.05494	5.51469	4.84195	4.78523	4.97264	5.0682	4.88398	5.3656	4.82871
ENSMUSG00000004849	6.48063	7.86271	7.56571	8.12516	8.32753	7.24703	6.51546	7.77507	7.7535	8.55152	8.22962	7.31481	6.47505	8.00151	7.6729	8.50609	8.15162	7.25908	6.30561	7.72391	7.64407	8.62122	8.0457	7.21342	6.38229	8.03521	7.61725	8.59333	8.14172	7.29579	6.57827	7.91468	7.63341	8.35919	8.12247	7.22772	6.5896	8.22077	7.97232	8.66935	8.49594	7.25053	6.56277	7.86914	7.72496	8.52773	8.23518	7.24768	6.47175
ENSMUSG00000004865	5.64701	5.69222	5.53891	5.93876	5.96899	5.53255	5.61185	5.47386	5.57893	5.96442	6.03896	5.53804	5.63197	5.65394	5.51642	5.95257	6.07591	5.60232	5.53055	5.45814	5.43696	5.82768	5.96115	5.65021	5.53493	5.69848	5.51121	5.8978	5.89138	5.57036	5.52221	5.65536	5.48703	5.69892	5.93727	5.65873	5.71575	5.65305	5.77194	6.27502	6.20714	5.68692	5.6615	5.80262	5.75554	6.25014	6.16005	5.74125	5.64416
ENSMUSG00000004880	4.32993	3.3228	3.58715	3.80321	3.43817	3.87239	4.34914	3.50861	3.88485	3.80602	3.57699	4.32557	4.37269	3.52552	4.00018	3.84335	3.57595	4.14465	4.13118	3.51697	3.97463	3.96128	3.6561	4.16964	4.06205	3.58474	3.89921	3.63319	3.32925	3.90747	4.3207	3.50091	3.76824	3.77073	3.37442	3.83748	4.46347	3.28557	3.91393	3.56213	3.49964	4.23815	4.27779	3.31571	3.79108	3.62954	3.37283	4.206	4.36334
ENSMUSG00000004885	2.16078	0.481919	-0.488799	1.81131	2.34333	-0.52073	2.10487	0.947108	-1.04491	1.8668	1.69265	-0.595127	2.17683	0.79793	-0.275578	1.41589	1.97299	-1.16127	1.59633	-0.531059	-0.00240241	1.32819	1.84873	-1.06349	2.11678	-0.0430545	0.126574	1.75198	2.06433	1.06471	1.59216	1.74007	0.00726983	1.88297	1.71792	-1.15316	2.0837	1.64617	1.43011	0.843282	1.93116	3.43257	1.71172	1.26721	0.03109	1.72359	1.90484	-0.659366	2.33214
ENSMUSG00000004891	3.5632	3.51831	3.29957	3.76142	3.67955	3.67197	3.06032	3.33281	3.24748	3.80602	3.58747	3.45792	3.29212	3.80462	3.36992	3.99629	3.54045	4.00087	3.26111	3.48554	3.62379	4.08544	3.89584	3.75583	3.2906	3.11934	3.22587	3.90504	3.195	3.7372	3.04193	3.38547	3.11232	3.90191	3.7339	3.48781	3.42532	2.95068	3.46195	4.05305	3.82616	4.55855	2.87389	3.32581	2.96522	3.98605	3.67682	3.77964	2.45085
ENSMUSG00000004892	7.22932	8.15686	7.87042	8.47189	8.32718	8.55169	7.14877	8.22075	8.12151	8.69846	8.34357	8.53395	7.07266	8.04989	8.07409	8.61665	8.36602	8.59584	7.12888	8.32705	8.3465	8.71498	8.49012	8.67811	7.2589	8.19746	8.40766	8.65287	8.2575	8.65767	7.22069	8.22657	8.05683	8.6548	8.24068	8.58891	7.28175	7.81014	7.97944	8.11363	8.14947	8.09629	7.18768	7.81822	7.71608	8.2411	8.01233	8.28327	7.13078
ENSMUSG00000004894	4.60255	3.0878	3.78664	5.15433	3.04146	6.92624	4.45125	3.34769	4.71166	4.28515	2.73759	6.72743	4.36526	2.74611	5.06302	4.80888	2.91069	6.69889	4.33259	3.20592	5.06773	4.40434	2.83981	6.65962	4.49443	3.19444	5.18397	4.9367	2.39692	6.46669	4.42957	3.16981	4.39692	5.12391	2.84418	6.37077	3.90366	3.06149	4.71198	3.89774	2.74123	6.30849	4.07527	3.55761	4.55849	4.22441	2.81801	6.32736	4.13923
ENSMUSG00000004895	5.58832	5.18606	5.32908	5.34557	5.20234	5.2328	5.51448	5.34816	5.24443	5.34712	5.34975	5.08575	5.44526	5.4126	5.27536	5.39323	5.35434	5.16868	5.48129	5.4287	5.36191	5.33297	5.2398	5.16127	5.63749	5.38248	5.42873	5.32743	5.39479	5.36077	5.70057	5.27951	5.37613	5.46636	5.3093	5.35783	5.36583	5.05823	5.25585	5.24921	5.06101	5.0392	5.29755	5.08175	5.29249	5.22054	5.20493	4.95881	5.36632
ENSMUSG00000004896	4.09243	3.77488	3.39431	3.66902	3.69723	3.65963	4.22995	3.79581	3.4996	3.6927	3.67362	3.63966	4.28079	3.6749	3.83383	3.8041	3.96136	3.58709	4.44357	3.81377	3.73612	3.98981	4.07781	4.03337	4.3459	3.74944	3.62421	3.60873	3.68454	3.7162	4.33943	3.7546	3.9245	3.89593	3.67747	3.38534	4.12234	3.87666	3.79537	3.82463	3.82616	3.50452	4.21466	3.61636	3.76464	3.86795	3.91492	3.76354	4.36334
ENSMUSG00000004897	7.51503	7.35335	7.37317	7.46364	7.50617	7.34805	7.44747	7.37848	7.4253	7.59591	7.31198	7.39045	7.51557	7.29283	7.28	7.47897	7.38158	7.3616	7.43676	7.20765	7.19258	7.35516	7.36795	7.16097	7.4476	7.14154	7.32773	7.36058	7.31341	7.27858	7.58178	7.16252	7.26546	7.33717	7.24965	7.29479	7.74867	7.44052	7.5082	7.63217	7.56974	7.35518	7.51539	7.4216	7.42426	7.48954	7.43367	7.38022	7.45985
ENSMUSG00000004902	5.47065	5.5903	6.4755	5.79659	6.45662	6.15709	5.50296	5.42207	6.5007	5.92911	6.09788	6.14792	5.38217	5.64766	6.34096	5.80465	6.37491	6.28056	5.55455	5.9044	6.49079	5.54727	6.39479	6.2065	5.69762	5.92761	6.50439	5.63053	6.27683	6.25119	5.59284	5.8518	6.4601	5.91403	6.13749	6.30722	5.74331	5.72827	6.39129	5.69919	6.23291	6.07295	5.72016	5.4364	6.61251	5.93479	6.11158	6.17297	5.90255
ENSMUSG00000004929	4.60031	4.89057	4.60444	4.81629	4.86975	4.84856	4.50614	5.01458	4.58195	5.02139	5.20412	4.72865	4.35778	5.13163	4.55342	5.00624	5.03022	4.87076	4.53923	5.04905	4.78394	5.00286	5.01273	4.87798	4.5514	4.96659	4.75708	4.89685	4.98817	4.92723	4.61773	5.02688	4.87841	5.00664	4.99407	5.02133	4.51235	5.03125	4.8291	4.61791	4.70184	4.58783	4.41296	4.82135	4.55849	4.96515	4.97658	4.75822	4.35467
ENSMUSG00000004931	4.31362	4.12717	4.10414	4.42245	4.20934	4.45049	4.03397	4.04894	4.27305	4.22819	4.11147	4.10774	4.2078	4.05744	4.09518	4.18635	4.0946	4.43824	4.36637	3.98087	4.36192	4.01084	4.15636	4.51832	4.19741	3.86888	4.29708	4.16199	3.91553	4.28566	4.27604	3.97028	4.10817	4.46357	3.98702	4.30376	4.23664	4.04304	4.05667	3.7555	3.76055	4.26946	4.09603	3.96528	4.13864	3.72968	3.67682	4.13273	4.09304
ENSMUSG00000004933	3.54002	6.62488	5.54236	6.25374	6.9169	5.06049	3.56759	6.5817	5.761	6.85361	6.84169	5.00284	3.34602	6.68733	5.43159	6.6234	6.9052	5.05778	3.98118	6.76213	5.73205	7.05875	7.0365	5.63617	4.08796	6.689	5.76176	6.80625	6.75356	5.52679	4.30173	6.81008	5.86231	6.90615	6.81217	5.76087	3.81984	6.48539	5.6264	6.5548	6.43569	4.82759	3.79461	6.4761	5.63907	6.68127	6.49513	5.15661	3.71342
ENSMUSG00000004934	5.30587	4.6614	4.63063	4.94007	4.82624	4.75016	5.32829	4.62337	4.62113	5.17395	4.82456	4.89456	5.25913	4.5261	4.95909	5.14883	4.97279	4.96463	5.34604	4.78042	4.93985	5.08449	4.7491	5.05735	5.12898	4.66045	4.86739	5.09183	4.73528	5.07754	5.37268	4.78259	4.68893	4.99829	4.78631	4.99942	5.23605	4.5919	4.84003	4.97628	4.90781	4.64863	5.25019	4.62279	4.72773	4.81366	4.86071	4.75008	5.07303
ENSMUSG00000004936	7.36578	8.30876	7.3838	7.50643	7.96727	7.0875	7.37383	8.20908	7.28187	7.85158	8.01614	7.02925	7.27527	8.12238	7.05191	7.69284	7.92951	6.95713	7.20262	8.1249	7.14555	7.89056	7.92946	6.90911	7.26337	8.24129	7.02922	7.92186	7.92823	7.00531	7.34171	8.10208	7.37832	7.69426	8.00486	6.98652	7.34008	8.24152	7.42805	8.10864	8.05381	7.03742	7.24595	8.30065	7.37267	7.87269	8.05213	7.04376	7.2566
ENSMUSG00000004937	7.27638	7.33447	7.08084	7.22488	7.28954	7.27561	7.18407	7.28301	7.2098	7.33032	7.2428	7.15404	7.1445	7.14589	7.11297	7.41799	7.3295	7.22434	7.2131	7.18386	7.22278	7.29141	7.28606	7.21185	7.16943	7.30561	7.26916	7.3109	7.27114	7.26237	7.26462	7.2513	7.23737	7.2711	7.27779	7.21894	7.18792	7.25477	7.142	7.43196	7.32693	7.11632	7.19539	7.25596	7.2454	7.31596	7.23145	7.17578	7.0103
ENSMUSG00000004945	4.93844	4.573	5.01054	5.20023	5.47501	5.38108	4.87527	4.50889	5.25693	5.32556	5.22943	5.61863	4.81631	5.07431	5.33107	5.28097	5.27016	5.67926	4.83901	4.82128	5.36191	5.22911	5.19672	5.54889	4.84848	4.77804	5.29543	5.44263	5.18061	5.76018	4.91058	4.89473	5.18995	5.35082	5.1185	5.68053	5.19005	4.90724	5.17181	4.84193	4.97684	5.27603	4.67817	4.65117	4.93361	5.07203	4.90038	5.23164	5.14019
ENSMUSG00000004947	3.06883	3.12258	2.66393	3.14131	2.53241	3.52327	3.21896	3.08896	2.921	3.20668	3.04191	3.28155	3.09034	2.91233	2.8366	3.59004	2.97592	3.44871	2.81177	3.30287	2.93283	3.17689	2.95804	3.35963	3.12887	3.11934	3.0159	3.18113	3.16454	3.44546	3.04193	3.2156	2.73042	3.03645	2.89455	3.38534	2.75979	2.97147	2.9286	2.96976	2.89862	3.28716	3.10444	3.03726	2.79277	2.97077	2.80413	3.08375	2.80936
ENSMUSG00000004951	2.39588	1.53638	2.68907	2.57169	2.20193	3.89362	2.27106	2.02481	2.39661	2.21051	2.13986	4.07203	1.99598	1.93137	2.26897	2.23965	1.83916	4.04704	1.34845	1.59019	2.3897	1.75118	1.68381	3.57783	1.79598	0.686197	2.17234	1.5948	1.4746	3.86357	1.10088	1.21712	1.77337	1.88297	1.22202	3.47879	2.32169	1.74608	2.58305	2.22243	2.129	4.43971	2.87389	2.6919	2.94966	2.8778	2.62631	4.36909	3.72019
ENSMUSG00000004952	3.68656	0.727633	2.99144	2.20684	1.86923	2.16872	3.681	0.98567	2.76646	1.53232	1.36731	1.79573	3.59529	1.292	2.43314	1.72696	2.153	1.90487	4.14097	1.59019	2.89461	1.5741	1.89259	2.48926	4.32115	1.40803	2.7347	1.72188	2.12887	2.02981	4.32697	0.880621	2.84591	1.93058	1.77282	2.30013	3.88728	0.691539	2.70766	1.70809	2.15193	2.01213	3.87367	1.18088	2.80146	1.18874	2.20855	2.63069	3.89189
ENSMUSG00000004961	3.48281	7.46047	7.05751	7.16382	7.81219	5.36407	3.35049	7.41028	6.62479	7.56863	7.69756	5.19492	3.53026	7.28477	6.36149	7.53698	7.74808	5.16403	2.96295	7.361	6.44689	7.55751	7.66285	5.25821	3.25183	7.53557	6.50176	7.34647	7.87042	5.40081	3.09432	7.53705	7.2631	7.21693	7.93663	5.52709	3.3316	7.44332	6.66469	7.91398	7.98325	5.40147	2.99377	7.42805	7.01524	7.59553	7.84073	5.47093	2.83453
ENSMUSG00000004980	8.91139	8.58962	8.56044	8.64497	8.38216	8.42163	8.70944	8.67945	8.41353	8.51805	8.24191	8.32293	8.81236	8.83932	8.51079	8.60313	8.51565	8.38857	8.83748	8.718	8.58923	8.75993	8.61768	8.45488	8.85877	8.73941	8.5245	8.73333	8.40488	8.51267	8.94671	8.59069	8.50133	8.60913	8.46691	8.08401	9.08048	8.73751	8.67187	8.56491	8.5387	8.4114	8.94798	8.76138	8.59915	8.51796	8.59484	8.2808	9.13809
ENSMUSG00000004994	2.51481	3.0878	2.41552	3.0972	3.22323	2.92408	2.60388	3.1749	2.53982	2.61773	2.81098	2.90228	2.49577	3.40423	2.68195	2.705	3.02811	2.78006	2.72329	2.99891	2.57026	3.18925	3.06732	3.05629	2.95476	3.18526	2.84943	2.80407	2.91898	2.8923	2.62001	2.97946	2.5929	3.06872	3.21507	2.93588	2.79534	3.20885	2.83334	2.8422	2.64754	2.80763	2.77439	3.37524	2.67466	2.93765	3.07069	2.74983	2.87149
ENSMUSG00000004996	3.11975	2.98759	2.71377	2.3135	2.73422	2.72529	3.18091	3.08896	2.87851	2.687	3.03427	3.05642	2.83429	3.00359	2.66553	2.31604	3.03832	3.02531	3.14912	2.89748	2.80472	2.64243	2.86204	3.11148	3.31587	3.12894	2.68613	2.6205	2.73771	2.94139	3.12342	2.99704	2.88571	3.04729	2.69583	3.34619	2.72335	3.09029	2.71955	2.33201	2.67945	2.68913	2.85453	3.10915	2.84418	2.2406	2.642	3.04434	2.99943
ENSMUSG00000005034	8.60048	8.50812	9.36413	9.16262	9.04194	9.11338	8.61567	8.4725	9.23508	9.04799	9.19617	9.05095	8.64966	8.39214	9.1171	9.07288	9.13078	9.00841	8.61141	8.27008	9.11938	8.90274	9.09246	8.85967	8.52647	8.46487	9.00769	8.99772	9.2304	8.8465	8.64425	8.63612	9.23244	8.94346	9.29567	8.9042	8.56904	8.52804	9.06626	9.4032	9.3109	9.03128	8.45841	8.37301	9.19098	9.15015	9.14682	9.07079	8.41841
ENSMUSG00000005043	3.14456	2.49811	3.63321	3.60221	2.49248	3.81791	3.38995	2.45406	3.49257	3.15872	2.76555	3.70329	3.44108	2.91233	3.57722	3.29206	2.31302	3.81767	3.15879	2.93519	3.76288	3.28444	3.03833	3.73255	3.32212	2.90131	3.84493	3.42479	2.70985	3.75104	3.22089	2.88816	3.92927	3.58239	2.73782	3.74269	3.30718	2.6997	3.67842	2.61822	2.80047	3.44176	3.15279	2.7679	3.30196	2.69169	2.62631	3.45833	2.94268
ENSMUSG00000005045	4.50775	7.3144	7.55891	7.01717	7.72818	6.83386	4.44591	7.03843	7.30962	7.51666	7.80839	6.85022	4.63023	7.59749	7.29675	7.16914	7.72415	6.90237	4.86878	7.40156	7.41265	7.38366	7.98179	7.03102	4.9669	7.4799	7.39019	7.04981	7.99937	6.96433	4.69972	7.76938	7.66378	7.13166	8.00235	7.18953	5.23605	7.61046	7.33161	7.75335	8.06328	6.90328	5.03704	7.36766	7.50135	7.73459	8.04182	7.13493	5.03281
ENSMUSG00000005054	4.24932	3.80731	3.87143	4.10369	3.86298	4.46829	4.40247	3.57334	4.19728	4.00224	3.87527	4.41854	4.1527	3.81586	4.13746	3.88783	3.96136	4.40711	3.90852	3.5355	4.19112	3.96128	3.59105	4.62964	4.17341	3.56365	4.27672	4.36062	3.6483	4.62314	4.3701	3.64174	3.98072	4.24091	3.65573	4.59843	4.29368	3.43526	3.9497	3.44016	3.31898	4.24342	4.06267	3.39455	4.00948	3.77257	3.49012	4.10745	4.40595
ENSMUSG00000005057	2.75924	2.22158	2.76195	2.74369	3.08239	2.90329	2.81737	2.07932	2.75476	2.56351	3.04191	2.84701	2.84503	1.93137	2.45241	2.44071	3.16494	2.90789	2.84809	2.21382	2.89461	2.38759	3.02853	3.23261	2.98659	2.28074	3.0159	2.39113	3.29215	3.274	3.18683	2.42542	3.25592	2.72162	3.27335	3.2111	2.81278	2.25012	2.88704	2.66923	3.00319	3.17036	2.76405	1.95421	2.76636	2.44298	2.87221	3.12212	3.1474
ENSMUSG00000005069	5.72206	5.58719	5.6835	5.5088	5.58352	5.409	5.77933	5.56262	5.64854	5.68219	5.73277	5.59785	5.72645	5.63978	5.71096	5.58103	5.75358	5.49722	5.85743	5.59107	5.62377	5.47847	5.64269	5.62988	5.80305	5.77081	5.70651	5.52772	5.77856	5.55664	5.80642	5.81137	5.73598	5.50422	5.78035	5.63456	5.7569	5.5445	5.74457	5.47862	5.70876	5.25011	5.67397	5.52668	5.58343	5.49693	5.58559	5.37622	5.68971
ENSMUSG00000005078	5.6535	5.75868	5.85432	5.67181	5.86923	5.94596	5.84367	5.59728	5.80562	5.66727	5.83197	5.90064	5.85284	5.63662	5.94491	5.7863	5.79935	5.8496	5.65876	5.66027	5.9492	5.69752	5.72989	5.93155	5.69039	5.76004	5.77923	5.75463	5.67969	6.00787	5.75388	5.52202	5.84852	5.76934	5.58137	5.91428	5.68529	5.62871	5.91581	5.72955	5.61287	6.02788	5.68908	5.72657	5.89209	5.79037	5.61965	6.02052	5.57489
ENSMUSG00000005087	3.94137	2.71874	2.91892	3.48158	3.12218	5.665	3.892	2.59791	3.04144	3.50405	2.96361	5.62275	4.23255	3.20501	3.38002	3.60534	3.03832	5.70509	3.62432	2.578	3.24529	3.18925	3.06732	5.12597	3.75527	2.74772	3.25946	3.59218	3.06908	5.13407	3.64382	3.22309	2.99893	3.3038	2.5928	4.857	3.7491	3.11853	2.94895	2.94237	2.97775	5.30403	3.88802	2.35991	2.81011	2.83347	2.74726	4.80221	3.79262
ENSMUSG00000005089	9.25242	11.4241	10.0195	10.6565	11.3456	10.3181	9.13293	11.3601	10.0106	11.358	11.3129	10.4309	9.32362	10.9848	10.042	10.8419	11.1857	10.2899	9.18379	11.4447	10.1949	11.2794	11.4852	10.1371	9.18902	11.3531	10.0532	10.9445	11.2982	10.1756	9.08813	11.198	9.97458	10.8059	11.5071	10.1742	9.25517	11.0833	10.1203	11.3965	11.3314	10.3513	9.1765	11.1033	9.80545	11.3123	11.203	10.3728	9.19006
ENSMUSG00000005102	4.12084	4.15684	4.01252	3.95509	3.82329	3.80116	4.21434	4.11999	3.72016	3.56971	3.81411	3.71876	4.13093	4.25196	4.11345	3.68672	3.99322	3.86998	4.25807	4.17856	4.15115	3.75237	4.03931	4.00935	4.35202	4.21387	4.20957	3.82943	3.77471	3.73023	4.16496	4.22284	4.01253	3.94891	4.1147	4.02886	4.32441	4.13805	4.3057	3.98086	3.67608	4.00379	4.29943	4.17523	3.99439	3.78659	4.15793	3.89492	4.25564
ENSMUSG00000005103	7.74201	8.03121	7.56189	7.42029	7.47897	7.50285	7.73284	8.05951	7.56834	7.45346	7.45012	7.52694	7.72368	8.02983	7.58124	7.40055	7.4025	7.56305	7.77099	8.00451	7.67576	7.6193	7.56969	7.54616	7.60839	8.13031	7.6744	7.42912	7.62494	7.67264	7.6903	7.99401	7.76429	7.352	7.52016	7.72016	7.69382	8.10793	7.50949	7.46722	7.72544	7.5074	7.82548	8.20443	7.61363	7.39891	7.68809	7.69907	7.7493
ENSMUSG00000005124	0.750873	-0.576682	-0.734003	-0.156739	1.10639	0.106939	0.477985	-1.69472	-0.505349	0.301115	1.01028	0.206298	0.717992	-0.51288	-0.554495	-0.200132	1.83916	0.0365382	1.24329	-0.752991	-0.73919	1.03158	1.97649	0.172856	1.25796	-0.825418	-1.64216	0.10233	1.71781	0.173769	0.698457	-0.363789	-1.5088	-0.907587	1.8257	-0.455314	0.969603	-0.269778	-1.06374	1.67519	2.00856	0.868164	1.20065	-1.69095	-1.50883	0.976856	2.38669	0.0200328	1.21474
ENSMUSG00000005125	7.26051	7.10153	7.85835	8.46739	7.02756	9.39643	7.13183	7.07577	7.99732	7.92554	6.69007	9.32555	7.41017	7.33395	8.42744	8.25334	6.71053	9.23266	6.97042	6.97455	8.25802	7.72702	6.48171	8.77441	7.10111	7.12544	8.18295	8.26453	6.35536	8.9764	6.90016	7.09318	7.76463	8.14288	6.40844	8.76852	7.22179	7.46364	8.38721	7.60295	7.0691	9.3922	7.13198	7.49444	7.95941	7.88659	6.8553	9.27135	7.33256
ENSMUSG00000005142	5.0526	5.65855	5.63581	5.93667	5.75996	5.83923	5.0349	5.46876	5.62625	6.07353	5.93917	5.89725	5.03602	5.64136	5.55258	5.88678	5.80834	5.95292	5.12706	5.86098	5.93515	6.0301	5.87632	5.74344	5.25193	5.65428	5.76176	5.96839	5.92963	5.69726	5.13437	5.79009	5.83715	6.16352	5.9758	5.73837	4.89474	5.75999	5.65918	5.95184	5.75441	5.64376	5.15844	5.5201	5.52293	5.73722	5.57745	5.68041	4.86887
ENSMUSG00000005148	-0.433114	2.25331	2.13367	3.08972	3.40629	-0.0463375	0.908886	2.04321	1.48167	4.19885	3.65878	-0.75697	0.517832	2.14241	0.88181	3.41004	3.4049	-0.230922	0.371119	2.1828	1.69785	3.65775	3.50184	-0.769526	0.0720678	1.4698	1.13329	3.57545	3.49349	0.65787	-0.179289	3.40536	1.752	3.52927	3.61124	-0.202227	0.155256	2.77259	2.21433	3.5711	3.59474	2.59339	0.454392	2.37942	1.58065	3.56594	3.40994	0.221955	-0.36098
ENSMUSG00000005150	3.85383	3.86493	4.2379	3.9796	3.98311	4.41789	3.89983	3.96939	4.22722	4.03582	4.19266	4.31542	3.36106	4.17988	4.38315	4.14506	4.02952	4.42664	3.7254	4.13466	4.23001	4.21191	4.00974	4.45216	3.79176	4.17731	4.32114	4.1787	4.13568	4.37772	3.80518	3.96582	4.33716	4.13821	4.13579	4.4494	3.52396	3.83188	4.09368	3.94681	3.86136	3.94682	3.66725	3.88564	4.23167	3.98605	4.07946	3.90962	3.81177
ENSMUSG00000005161	7.89192	7.77559	7.99028	7.92047	8.17072	7.97129	7.94733	7.65833	8.18309	8.00441	7.97781	8.08128	7.87179	7.79314	8.06629	8.1557	8.22389	8.09791	7.83987	7.73798	8.07174	7.9857	7.87242	8.05912	7.8362	7.84255	8.02378	7.88456	7.94439	8.14134	7.93513	7.88695	8.04177	7.94157	7.86699	8.13119	7.84881	7.71395	7.97201	7.69659	7.76501	7.88088	7.85683	7.75519	8.13159	7.76116	7.8245	7.92702	7.95304
ENSMUSG00000005198	6.61538	6.57396	6.49433	6.22499	5.95621	6.10912	6.52625	6.51899	6.28382	6.08641	6.01393	6.31253	6.78625	6.5761	6.48942	6.24654	5.86108	6.27734	6.62368	6.36188	6.19897	5.89898	5.89665	5.96065	6.58951	6.42625	6.32566	5.99537	6.20754	5.8106	6.32627	6.32019	6.32095	5.90512	6.02186	5.98128	6.93458	6.5874	6.26516	6.34074	6.10657	6.05059	6.74334	6.51191	6.12904	5.92848	6.23952	6.18511	6.49956
ENSMUSG00000005204	5.93786	5.86264	5.4986	5.63372	5.95437	5.57588	5.80144	5.87787	5.57395	5.90932	5.8198	5.54022	5.7637	5.989	5.5637	5.69627	5.98377	5.50643	6.04381	5.89964	5.55499	5.88766	5.91803	5.49283	5.94143	5.90822	5.59582	5.81824	5.9251	5.63334	5.91755	5.79763	5.46256	5.70749	5.76858	5.64266	6.15767	6.01909	5.74311	5.85051	5.85913	5.50376	5.88547	6.00148	5.64391	5.8088	5.89959	5.61913	6.07617
ENSMUSG00000005225	4.28322	3.33768	3.36342	3.21196	2.9412	3.83995	4.2454	3.25601	3.45691	3.15872	3.40397	3.70329	4.44151	3.30407	3.56841	3.24398	3.2899	3.78171	4.28481	3.48554	3.62379	3.22568	3.33703	3.77874	4.30546	3.43794	3.49623	3.2247	3.29215	3.75104	4.19953	3.37205	3.27852	3.25789	3.20513	3.80897	4.4014	3.42776	3.48303	3.24101	3.25689	3.69338	3.94404	3.35567	3.27723	3.29883	3.44613	3.83458	4.09304
ENSMUSG00000005237	1.89447	1.48384	3.45418	2.49443	1.80547	1.77009	2.13172	2.09704	2.6701	2.25681	1.78661	2.06157	2.29116	2.27857	1.81261	2.13809	1.83916	1.8364	2.05569	2.42736	1.74157	2.05104	1.89259	2.16334	2.1732	2.11667	1.67142	2.35236	1.37168	1.67084	1.84021	2.47647	2.83578	2.57953	1.66085	1.92834	1.9	2.45593	2.296	1.64153	1.18403	1.55068	2.43965	2.35991	2.16974	1.6437	1.55324	1.87961	2.18332
ENSMUSG00000005262	6.21536	6.36834	6.37162	6.34459	6.30638	6.50709	6.33084	6.45086	6.41874	6.34936	6.25242	6.5603	6.21441	6.28721	6.32667	6.28269	6.23536	6.40298	6.35061	6.19994	6.16325	6.26852	6.09856	6.23266	6.27925	6.28198	6.16657	6.20571	6.19504	6.26089	6.29543	6.31931	6.32186	6.17345	6.18253	6.51784	6.56149	6.54034	6.30614	6.29681	6.23559	6.36515	6.284	6.54036	6.27121	6.22634	6.42773	6.64207	6.29939
ENSMUSG00000005267	3.54468	3.35971	3.3398	3.18411	3.32904	3.33435	3.32745	3.21603	3.0888	3.2531	3.21412	3.09251	3.55662	3.40423	3.12777	3.3294	3.34855	3.13389	3.71233	3.34551	3.41014	3.28444	3.28039	2.96932	3.54691	3.49104	3.24276	3.267	3.40938	2.5721	3.42168	3.25998	3.15366	3.27643	3.56533	3.17804	3.5554	3.33454	3.30511	3.41048	3.40738	3.09079	3.61643	3.36549	3.34424	3.48801	3.41907	2.96212	3.40436
ENSMUSG00000005268	2.58897	1.81681	6.05255	5.47186	3.21098	3.62831	3.50736	5.35185	5.15381	0.876472	2.66027	3.43935	3.7461	4.70593	3.81907	3.27302	2.01498	3.4178	3.03823	5.62031	3.95154	1.08544	1.1455	3.5581	3.69875	1.74426	3.55827	2.16375	1.77271	3.41971	2.42342	4.66923	4.61389	2.83854	0.705773	3.46058	-1.89466	5.5358	3.94465	0.719676	1.7018	3.37615	4.00238	5.32507	3.97914	0.875568	0.837822	3.71416	2.77076
ENSMUSG00000005299	6.55074	6.44076	6.43428	6.40689	6.4344	6.66048	6.33446	6.42303	6.51377	6.43868	6.56571	6.64881	6.36932	6.57197	6.5666	6.44671	6.45335	6.67295	6.31861	6.54072	6.50195	6.5953	6.57213	6.61336	6.41336	6.43014	6.54836	6.63312	6.55549	6.63748	6.35262	6.49669	6.42085	6.55578	6.49873	6.67518	6.40492	6.55419	6.61384	6.51932	6.3441	6.48337	6.43175	6.53819	6.4725	6.48462	6.52186	6.64097	6.43519
ENSMUSG00000005312	8.20564	8.07154	8.18975	8.16243	7.84427	8.35958	8.21549	7.97966	8.18172	7.97095	7.82371	8.36226	8.31253	7.96192	8.31121	7.99288	7.7762	8.35455	8.22992	7.96346	8.15619	8.01549	7.74215	8.22524	8.16676	8.05234	8.21674	7.99996	7.92861	8.23815	8.18095	7.97943	8.07335	7.92918	7.84794	8.31507	8.38772	8.10852	8.27512	8.15486	8.09061	8.38901	8.31529	8.17542	8.31303	8.04853	7.98722	8.41627	8.36001
ENSMUSG00000005338	10.6209	9.14872	8.66569	8.36318	8.90488	8.70215	10.5946	8.98177	8.61744	8.6776	9.04288	8.66631	10.6245	9.09456	8.69951	8.33392	8.91992	8.67271	10.5937	9.09436	8.71192	8.71978	9.05827	8.73907	10.5531	9.23592	8.79064	8.54554	9.34281	8.83396	10.6136	9.14313	8.82713	8.36678	9.29655	8.93607	10.5898	9.26949	8.76336	9.21879	9.21601	8.72715	10.4448	9.14663	8.81799	8.84669	9.18696	8.77068	10.348
ENSMUSG00000005354	7.22751	6.92559	6.79421	6.98323	7.13602	6.8851	7.16226	6.89954	7.01515	7.21706	7.05826	6.90452	7.04674	6.6812	6.7713	7.13988	7.15683	6.94296	7.06603	6.83439	6.81623	7.12134	6.93071	6.97508	6.91928	6.87241	6.9485	7.04602	6.94497	6.93129	7.24985	6.8993	6.83589	6.9921	6.81789	6.9673	7.16008	6.92843	6.82941	7.02681	7.09817	6.82553	7.10151	7.07182	6.96967	7.13878	6.87866	6.84304	6.9301
ENSMUSG00000005357	7.85646	3.5506	4.31258	3.67903	3.67063	4.08109	7.72955	3.13257	4.27305	3.54193	3.49586	3.99784	7.84262	3.52552	4.22409	3.55106	3.21082	4.01642	7.82476	3.25893	4.50514	2.88955	3.61088	4.21235	7.81142	3.85158	4.18356	2.57071	3.78809	4.50564	7.83477	3.69658	4.66625	3.51372	3.5808	4.33409	7.98394	3.86003	4.34076	3.28528	3.78275	4.12287	7.93292	3.55761	4.36378	3.04262	3.72179	4.50596	8.01766
ENSMUSG00000005360	10.6505	9.4717	8.95675	9.28748	9.56754	7.0395	10.4983	9.38111	8.72834	9.62019	9.46938	6.9593	10.5663	9.27099	8.29162	9.38599	9.52581	6.86132	10.5567	9.5611	8.71946	9.53321	9.74033	6.8616	10.5652	9.45933	8.4485	9.4019	9.52659	6.90214	10.6424	9.38273	8.98321	9.47175	9.5713	6.91809	10.3793	9.22053	8.77534	9.29266	9.45311	6.83864	10.4444	9.16273	8.52347	9.36342	9.40444	7.01516	10.5464
ENSMUSG00000005362	5.84254	5.92555	5.9523	5.43689	5.76625	5.86498	6.00846	5.82036	5.80279	5.21264	5.86034	5.92086	5.89349	5.90339	5.83543	5.22014	5.67556	5.83212	6.01215	5.81999	5.8677	5.33297	5.53093	5.77512	5.96159	5.80566	5.78789	5.4005	5.57355	5.74988	5.82204	5.77487	5.8167	5.37898	5.6118	5.82456	5.92477	5.92629	5.85648	5.35944	5.56242	5.83206	5.82583	5.799	5.88085	5.51247	5.53818	5.69321	6.06558
ENSMUSG00000005370	4.62255	4.02517	4.46951	4.24852	3.81522	4.75886	4.94504	4.12864	4.38353	3.96786	4.01383	4.38982	5.05695	4.44882	4.46607	4.21656	4.06991	4.52418	4.90371	4.26255	4.4303	4.21191	4.13826	4.57832	4.91408	4.31829	4.33302	4.11644	4.16676	4.65292	4.77959	4.31687	4.40035	4.25033	4.19729	4.84652	4.73002	4.26979	4.518	3.85432	4.0623	4.71079	4.99345	4.35847	4.56105	3.98199	4.28823	4.82177	5.04095
ENSMUSG00000005371	6.70618	7.04542	6.78986	6.50933	6.59386	6.4073	6.73434	6.92209	6.51204	6.54161	6.70819	6.38829	6.87142	6.86278	6.5809	6.5551	6.64436	6.41477	6.87611	6.95403	6.61425	6.64884	6.66673	6.37479	6.81511	6.94285	6.55091	6.61686	6.81615	6.42307	6.85207	6.78752	6.76629	6.58117	6.77063	6.47765	6.66959	7.01172	6.72195	6.99883	6.90166	6.43241	6.80515	7.01602	6.74296	6.76861	6.73248	6.50724	6.76805
ENSMUSG00000005373	-0.508454	1.51035	1.11145	1.7173	1.73877	1.62532	-0.502263	1.57171	0.612394	1.56948	1.04111	1.39448	-0.335449	1.00842	0.88181	1.26988	1.6389	0.73295	-0.191522	1.05206	1.2301	1.81635	1.65863	1.54178	0.341882	1.37613	1.36695	1.65974	1.40681	0.329412	-0.587274	0.842216	1.17764	1.72994	1.09853	1.13609	-0.217232	1.32929	0.954488	1.46031	1.79213	1.55068	-0.26394	1.53422	0.895124	1.24397	1.41401	1.46769	0.200128
ENSMUSG00000005374	5.50816	5.48063	4.99802	5.18099	4.97492	5.27183	5.6495	5.4568	5.01604	5.11233	5.04971	5.27562	5.70303	5.18025	5.1032	5.11181	4.84186	5.27812	5.79833	5.32952	5.05911	5.00636	5.06876	5.10118	5.65121	5.40043	5.14406	5.04398	5.17807	5.03859	5.51537	5.23203	4.91974	5.03958	5.13168	4.9643	5.3147	5.35773	4.77885	5.06784	5.0335	4.86566	5.42933	5.22346	4.88124	5.08153	4.92943	4.96234	5.23777
ENSMUSG00000005378	4.05694	4.36361	4.05181	4.18672	4.30465	4.0949	4.03397	4.06253	3.99834	4.38233	4.23661	4.15969	3.71717	4.17988	4.00671	4.38562	4.45638	4.21375	4.07099	4.20967	4.11836	4.22996	4.29762	4.40138	4.09892	4.28001	4.2849	4.46878	4.13044	4.37325	4.04079	4.35828	4.19786	4.04396	4.13055	4.24112	3.9982	4.16989	4.16062	4.47709	4.32188	4.02841	3.98022	4.06506	4.3401	4.44962	4.13039	3.90962	3.88589
ENSMUSG00000005397	5.84538	4.31557	4.25904	4.63791	3.76583	6.67051	5.58296	4.05348	4.03749	4.06213	4.04077	6.41704	5.92419	4.10859	4.51728	3.91878	4.2996	6.39408	5.58357	3.92104	4.18717	4.05875	4.42254	6.01714	5.64748	3.48357	4.09796	3.82943	3.87846	6.09588	5.51125	4.07749	4.08698	4.23144	4.19226	5.84049	4.8824	3.4722	3.60981	2.98326	3.45425	6.00481	4.92782	3.45098	3.18054	3.45328	3.55783	5.18104	4.74821
ENSMUSG00000005410	3.78844	2.69583	2.27318	2.8801	2.76806	2.22004	3.6627	2.84862	2.0397	3.14647	2.8199	2.44331	3.58252	2.68615	2.1793	3.25373	2.91069	2.82787	3.76393	2.8879	2.61796	3.17689	2.98868	2.53035	3.82735	2.89006	2.47362	3.36762	2.79187	2.27932	3.79165	2.46388	2.25583	3.05805	2.84418	2.76831	4.05062	2.56939	2.59601	3.02302	2.81491	2.39945	3.95772	2.64429	2.31043	3.2923	2.52845	2.19967	3.89788
ENSMUSG00000005413	1.86492	2.31476	1.80622	2.50573	2.25061	2.70141	1.66466	2.3691	2.2376	2.56351	2.12555	2.36678	1.95692	2.16015	2.22483	2.47444	2.27896	2.65312	1.6793	2.33163	2.84536	2.02371	2.38234	2.78922	2.01243	2.48897	2.61006	2.2294	2.08617	2.78879	1.84021	2.10696	2.38643	2.24492	1.92598	2.34053	1.44282	2.33279	1.8317	2.00139	2.05795	2.45498	1.77487	2.10248	2.12886	2.31986	2.14392	2.7334	1.67116
ENSMUSG00000005417	8.79797	8.17017	7.80078	8.04034	8.01208	7.73997	8.66648	8.11002	7.81289	8.22387	8.05701	7.67264	8.71018	8.12915	7.88673	8.17474	7.95231	7.70901	8.79606	8.12031	7.79045	8.31194	8.11733	7.66545	8.71313	8.12852	7.84796	8.2478	8.144	7.7134	8.58304	7.95377	7.80703	8.20741	8.10954	7.71729	8.77529	8.13439	8.09661	8.32025	8.1017	7.78753	8.76471	8.13975	7.93418	8.33452	8.20909	7.71955	8.68877
ENSMUSG00000005442	7.92897	7.81533	7.29807	7.54457	7.91063	7.3874	7.71936	7.74342	7.12771	7.90252	7.80194	7.3771	7.96055	7.47306	7.07695	7.60517	7.83415	7.29779	7.97225	7.67564	7.21505	7.68947	7.83849	7.25946	7.99695	7.70525	7.28963	7.6639	7.93427	7.34451	7.8898	7.57414	7.24743	7.5474	7.8662	7.21555	7.88173	7.63429	7.23553	8.08965	7.96597	7.00601	7.8004	7.58073	7.07833	7.84561	7.83903	7.05785	7.58797
ENSMUSG00000005447	4.31362	3.35971	4.7814	4.07365	4.28141	4.73847	4.08294	3.09779	4.53484	3.70944	3.77796	4.69774	4.07274	3.79897	4.44698	4.12927	4.07984	4.76729	3.99744	3.33849	4.34784	3.54693	4.05387	4.81009	3.99712	3.57072	4.31316	3.85044	4.11989	4.88708	4.09322	3.72324	4.86105	3.96042	3.98702	4.94478	4.60038	3.67595	4.46954	3.68289	4.29123	4.71079	4.42285	3.60811	4.74136	3.70529	4.22194	4.92665	4.43092
ENSMUSG00000005469	7.53773	7.68541	8.15719	7.70747	7.36818	8.42141	7.53963	7.66502	8.11094	7.5226	7.5543	8.47194	7.61261	7.63959	8.132	7.7071	7.49626	8.41863	7.56594	7.70083	8.15846	7.5195	7.44775	8.59037	7.53024	7.79809	8.24269	7.50177	7.69589	8.45837	7.72246	7.84477	8.2814	7.56965	7.66369	8.48575	7.69087	7.81877	7.94662	7.677	7.67982	8.28048	7.48895	7.67208	8.18116	7.51957	7.51417	8.3672	7.35665
ENSMUSG00000005470	-0.0487444	-0.369162	0.211833	-0.156739	-0.168712	-0.412551	0.0415201	-0.0959451	-0.0302392	0.467845	-0.109932	0.0189577	-0.241596	-0.51288	0.0620595	0.714524	-0.557096	0.782314	0.774865	0.467558	0.0679742	-0.188197	-0.281733	0.305006	-0.117928	0.266345	-0.198724	0.507096	-0.318933	0.65787	0.13839	-0.456494	-0.0667732	0.0398682	-1.05064	-0.202227	0.769684	-0.269778	0.0270776	-0.13569	-0.760049	0.812559	0.171123	-0.323589	0.03109	-0.30101	-0.247364	0.480067	-0.148763
ENSMUSG00000005481	3.54002	2.93963	2.6123	2.9479	3.08239	2.98468	3.32164	2.92997	2.86768	2.76916	3.15192	2.98141	3.18634	2.79234	2.43314	2.84049	3.21082	2.81606	3.08969	2.95369	2.95156	3.06068	3.2968	3.45518	3.41277	2.97771	3.10174	3.15884	2.75144	3.47077	3.36797	2.90688	2.79455	3.19105	2.94323	3.33624	3.31944	2.66183	2.71955	2.8422	3.04052	2.9039	3.12882	2.52671	2.75745	3.05812	2.68805	2.82928	3.20644
ENSMUSG00000005483	5.39126	5.63164	5.91684	5.67682	5.79936	5.82272	5.89746	5.71814	6.11221	6.27397	6.26063	6.12342	5.85682	5.89149	6.2197	6.06338	6.12346	6.18744	5.57637	5.80351	6.14403	5.65807	6.00176	6.15926	5.2907	5.66257	6.04062	5.67244	5.96247	6.09181	5.43929	5.75046	5.97961	5.73791	6.01618	5.9408	5.25532	5.83139	5.83478	5.76516	5.93874	5.56393	5.94044	5.8783	6.25942	5.99237	6.19369	6.06387	7.05316
ENSMUSG00000005501	4.10196	3.68466	3.84371	4.15838	3.97589	3.95549	4.10343	3.76842	3.72016	4.18694	3.698	3.90618	4.10883	3.61184	3.83383	4.03635	4.06493	3.95317	4.16995	3.70336	3.75757	3.9174	3.97447	3.98493	4.16995	3.57072	3.76533	3.82943	3.52581	3.7162	3.93807	3.65287	3.68044	3.93146	3.68465	3.54079	3.89549	3.63092	3.57096	3.78663	3.53495	3.81155	4.13666	3.72712	3.5697	3.80965	3.77255	3.85751	3.92743
ENSMUSG00000005505	5.28231	5.26796	5.44796	5.2846	5.27181	5.21394	5.42778	5.08731	5.44703	5.21557	5.21091	5.10059	5.38768	5.08827	5.45566	5.31161	5.10502	5.2076	5.33328	5.0935	5.27904	5.28197	5.07591	5.03848	5.2795	5.18026	5.27505	5.23456	5.23293	5.24088	5.28203	5.28846	5.36208	5.331	5.13692	5.25326	5.40662	5.54102	5.47156	5.39523	5.42094	5.17217	5.49956	5.3376	5.53601	5.19098	5.32639	5.29738	5.41511
ENSMUSG00000005506	7.67042	8.03578	7.08321	7.56967	7.52485	6.23401	7.69143	8.02896	7.00345	7.79974	7.73781	6.11174	7.78664	7.73329	6.84423	7.63949	7.53014	6.06313	7.72819	7.85205	6.80469	7.87057	7.7578	6.13282	7.68708	7.97425	6.80447	7.74704	7.74734	6.11071	7.78071	7.80039	6.95585	7.50183	7.81685	6.15273	7.84881	7.87503	7.24789	8.14213	8.00467	6.32969	7.60645	7.83686	6.97304	7.84142	7.93883	6.23264	7.58287
ENSMUSG00000005510	6.28186	6.17375	6.24598	6.32798	6.52006	6.28007	6.43016	6.0863	6.4928	6.39276	6.3572	6.49888	6.27024	6.35038	6.64929	6.56394	6.33921	6.69809	6.11633	6.12645	6.39308	6.41902	6.25479	6.50503	6.36499	6.1748	6.35022	6.56058	6.17989	6.60262	6.30499	6.1645	6.29254	6.50066	6.17108	6.69089	6.38027	6.33607	6.52093	6.24451	6.16972	6.37118	6.28762	6.2536	6.34668	6.39138	6.29885	6.53831	6.44544
ENSMUSG00000005514	5.64701	6.22666	6.34715	6.18604	5.88667	6.01661	5.57687	6.11158	6.00766	5.8558	6.01393	5.96371	5.49383	6.18586	6.11174	6.14024	5.83348	6.04933	5.75435	6.24756	6.19406	6.18617	6.01422	6.01353	5.79408	6.27227	6.25353	6.24195	6.1282	6.26572	5.69936	6.02467	6.35502	6.25402	6.0513	6.28021	5.68765	6.30057	6.27022	6.16677	5.97455	5.8666	5.72949	6.26938	6.3622	6.11779	5.9142	5.96882	5.85568
ENSMUSG00000005533	5.92001	5.70662	5.79623	5.56116	5.45437	5.13369	5.81497	5.65972	5.91478	5.79434	5.63259	5.40802	5.93929	5.58502	5.78882	5.49121	5.51475	5.34331	6.23651	5.7236	5.83402	5.69536	5.93517	5.44528	5.99816	5.50555	5.63633	5.61628	5.6378	5.19859	5.97357	5.62033	5.59602	5.64108	5.79534	5.32045	6.22276	5.97344	6.04308	6.16084	6.18786	5.75672	6.03161	6.12078	5.9519	6.06605	6.16684	5.65882	6.1768
ENSMUSG00000005534	5.55979	5.30628	5.13694	5.1757	4.94195	4.78749	5.63901	5.39905	5.22337	5.17997	5.20071	4.93819	5.63042	5.16496	4.94555	4.97713	5.07308	4.73318	5.66726	5.32598	5.16927	5.08118	5.26296	4.82117	5.58257	5.31256	5.00494	5.05911	5.06165	4.5419	5.46083	5.35646	5.15577	5.20115	5.31855	4.75234	5.55137	5.31363	5.21023	5.32008	5.17172	5.14991	5.6475	5.28166	5.35438	5.45512	5.35284	5.01426	5.60812
ENSMUSG00000005566	7.41121	7.27	7.00468	7.05032	6.86507	6.89369	7.35935	7.14555	6.96336	7.09095	6.97738	6.81465	7.29303	7.13976	6.80542	7.15621	7.04791	6.91902	7.34391	7.01584	6.87692	6.94407	6.99121	7.02144	7.3833	7.15571	6.92056	7.0916	6.94796	6.91218	7.51609	7.10539	6.97558	7.02879	6.92098	6.88775	7.35281	7.20461	6.8905	7.02843	7.02321	6.7359	7.27855	7.13345	6.97544	7.00679	7.03459	6.81208	7.17148
ENSMUSG00000005575	6.87085	6.93173	6.85169	6.87092	7.06037	7.1434	6.89576	6.90017	7.05743	6.99775	7.10095	7.14762	6.72508	6.79981	7.07307	6.97737	7.08411	7.26017	6.46221	6.89246	6.97232	7.09449	6.98045	7.29615	6.74647	6.91814	7.15278	6.97444	7.03544	7.21387	6.75255	6.93509	6.96575	6.9928	6.99572	7.29415	6.73512	6.86735	7.04966	7.03898	6.98223	7.01758	6.6126	6.88733	6.98311	7.10375	6.87202	7.05124	6.53358
ENSMUSG00000005580	4.74317	6.03115	3.60707	3.67903	4.29308	4.5272	4.56149	5.90075	3.44968	3.7342	4.88953	4.56274	5.01002	5.53831	4.03255	3.55106	3.99322	4.42276	4.7232	5.68122	3.48278	4.19975	4.64397	4.0045	4.8721	5.79515	3.46057	3.94467	4.79948	4.23734	4.22325	5.33069	3.64608	3.58983	5.06176	4.24112	4.75731	5.88853	3.99931	5.2038	4.95093	4.51131	4.79956	5.76973	3.65375	4.863	4.88068	4.48157	4.64882
ENSMUSG00000005583	5.32634	7.48365	6.15645	6.94641	8.84371	4.69983	5.2073	7.54023	6.12477	8.74183	9.21456	4.45134	5.41316	7.07344	6.25853	7.3083	9.12075	4.25367	5.39596	7.12542	5.77869	7.72384	9.32454	4.03337	5.13786	7.12784	5.85671	7.61407	9.51632	4.03168	5.2494	7.60886	5.87349	6.81792	9.50013	4.18121	5.6734	7.32107	6.72343	9.30515	9.44834	4.90274	5.50578	7.3597	6.35039	9.1046	9.27195	4.6041	5.49426
ENSMUSG00000005609	5.57013	5.742	5.81776	5.74868	5.44132	6.03702	5.60109	5.78663	5.88155	5.65219	5.34975	6.00058	5.78198	5.98154	6.0873	5.65642	5.32959	6.05059	5.74636	5.67008	5.82134	5.71044	5.44885	5.87286	5.68918	5.71452	5.96374	5.90116	5.48796	5.95953	5.64771	5.61465	5.82696	5.80331	5.50439	6.00347	5.53832	5.81997	6.02523	5.46184	5.18568	5.84251	5.61047	5.70353	5.83287	5.45365	5.42488	5.81727	5.82931
ENSMUSG00000005610	9.48553	9.34994	9.33146	9.27237	9.22936	9.50365	9.57112	9.38133	9.36725	9.18112	9.2941	9.49664	9.57132	9.29591	9.37154	9.19312	9.30998	9.40087	9.42303	9.27204	9.26622	9.16208	9.18133	9.32191	9.44475	9.27415	9.27348	9.08731	9.20599	9.2448	9.49433	9.19631	9.14455	9.11262	9.18444	9.22177	9.35829	9.2335	9.18289	9.24039	9.25608	9.39546	9.49119	9.22507	9.28216	9.28402	9.22407	9.39156	9.39868
ENSMUSG00000005611	1.21628	1.91928	4.29222	3.25943	1.47756	3.27896	1.35862	1.6932	4.30549	1.83664	1.24023	3.37243	1.72086	1.50132	4.75697	2.52359	1.69163	3.18066	1.53823	1.46687	3.89942	1.71746	1.633	2.86612	1.49772	1.01101	3.75948	2.48371	1.71781	2.8923	1.07132	2.26047	3.27103	2.54935	1.40692	2.5095	1.61183	1.45272	4.51459	1.38093	2.05795	3.92076	1.31837	1.53422	4.47397	1.93973	1.79689	3.55499	1.726
ENSMUSG00000005615	6.1753	5.59185	5.8571	5.81599	5.57637	6.44463	6.2535	5.63567	5.8694	5.75254	5.59801	6.44639	6.33831	5.44732	5.82253	5.64721	5.6391	6.38312	6.13237	5.69366	5.94453	5.67134	5.70551	6.34152	6.1017	5.5275	5.94709	5.69779	5.38382	6.19915	6.12694	5.60033	5.76161	5.81604	5.53051	6.19189	5.9818	5.41578	5.69876	5.71546	5.48328	6.33464	6.14352	5.40342	5.87055	5.76817	5.49996	6.32873	6.05089
ENSMUSG00000005621	5.64701	5.07723	4.87199	4.99519	4.79786	4.85127	5.77721	5.2722	4.91979	5.06758	5.09081	4.90136	5.91784	5.11353	5.02813	5.15664	5.04803	4.89059	5.89697	5.26435	4.92096	5.02715	5.17468	4.82942	5.67704	5.27629	5.00742	4.82788	5.1882	4.80987	5.64771	5.1499	4.98304	4.94132	5.07547	4.88799	5.56431	5.02131	4.79298	5.06466	4.94109	4.64067	5.68771	5.26339	4.85224	5.10223	5.14565	4.85252	5.6983
ENSMUSG00000005625	6.31774	6.10475	6.34419	6.35633	6.45532	6.66974	6.20534	6.1952	6.43808	6.22823	6.17635	6.79653	6.08	6.43113	6.69348	6.42747	6.32571	6.83817	6.02278	6.12441	6.3434	6.09226	6.02288	6.61097	6.18551	6.11202	6.42058	6.17411	6.11232	6.70833	6.10248	6.02145	6.34702	6.34467	6.06785	6.86715	6.53151	6.38047	6.65621	6.21763	6.19616	6.68746	6.39369	6.48401	6.62114	6.32729	6.37942	7.07751	6.51131
ENSMUSG00000005656	5.09617	5.07945	5.64868	5.5074	5.18366	5.67269	5.19303	5.27025	5.54707	5.20675	5.10547	5.75436	5.1091	5.22307	5.78502	5.38216	5.26799	5.79201	5.27667	5.10182	5.60762	5.13326	5.03491	5.63145	5.26172	5.04477	5.49896	5.27398	5.02538	5.70794	5.1415	5.06072	5.56111	5.42749	5.07274	5.5488	5.0089	5.0238	5.5469	4.8929	4.8282	5.5869	5.01541	5.01469	5.59723	5.0255	4.97658	5.54811	5.09923
ENSMUSG00000005667	2.91153	2.38806	3.55333	3.47585	2.43044	4.46829	2.97394	2.32467	3.32864	2.8163	2.13986	4.65815	3.06302	2.47561	3.55956	3.16357	2.34629	4.65582	2.9181	2.55396	3.62962	3.06068	2.30331	4.77062	2.89731	2.64437	3.72983	2.78963	2.59269	4.83282	2.87229	2.68615	3.50625	3.3483	2.32539	4.68726	2.94526	2.42612	3.66618	2.75043	2.08203	4.67615	3.32443	2.73798	3.85931	2.8778	2.56181	4.74599	2.98826
ENSMUSG00000005672	7.63175	6.5478	4.15463	4.96483	5.41753	4.79597	7.73667	6.30981	4.2016	5.47991	5.61476	4.83545	7.8513	6.77556	4.33206	5.10644	5.31075	4.68532	7.91776	6.57472	4.4469	5.87815	5.61514	4.44501	7.77799	6.73611	4.16596	5.34234	5.5063	4.41295	7.86686	6.81567	4.37611	4.82648	5.59285	4.61911	7.90581	6.9915	4.59746	5.69304	5.63947	4.92585	8.00493	6.68264	4.08978	5.49835	5.63932	5.14112	7.91187
ENSMUSG00000005674	6.32318	6.35926	6.37356	6.52536	7.16727	6.40545	6.4261	6.16926	6.57493	6.92076	6.70157	6.55277	6.34778	6.37052	6.67719	6.66962	6.81301	6.5563	6.37259	6.31348	6.6534	6.87978	6.64365	6.58358	6.2219	6.34411	6.64127	6.81251	6.67288	6.70745	6.34106	6.43673	6.46586	6.6811	6.47823	6.67518	6.55891	6.40838	6.66392	6.77066	6.7285	6.51638	6.45443	6.38129	6.45193	6.72621	6.6447	6.49876	6.49265
ENSMUSG00000005681	0.426143	-0.576682	1.25302	0.271443	0.528454	0.833909	-0.0162526	-1.10283	1.83272	0.112567	0.577462	0.206298	0.893734	-0.209758	1.31973	-0.200132	0.264682	0.782314	0.231457	-0.752991	0.582471	0.0471786	-0.736333	0.590494	-0.417809	-0.555548	1.204	-0.330318	0.164271	0.0891608	0.019575	-0.276683	0.895165	0.279321	0.244243	1.04123	0.0414542	-0.175341	1.51442	-1.09453	-0.452822	0.18295	0.232402	0.0126446	1.29064	-0.30101	0.0633871	0.698933	0.660526
ENSMUSG00000005682	5.37169	3.89542	3.55333	4.04685	3.81522	3.83447	5.33408	3.73486	3.31277	3.6927	3.64881	3.64777	5.33725	3.83255	3.56841	3.56678	4.01924	3.42559	5.45013	3.72505	3.69779	4.07216	3.89584	4.1434	5.43033	3.5917	3.61126	3.99587	3.60358	3.54412	5.29167	3.68578	3.55026	4.02763	3.72697	3.55802	5.15969	3.69482	3.72044	3.84695	3.70737	3.79011	5.18774	3.66487	3.39683	3.56594	4.12482	3.66303	5.27962
ENSMUSG00000005683	8.48853	8.64506	8.42464	8.38589	8.60829	8.70591	8.54018	8.51905	8.51757	8.58224	8.45329	8.8211	8.59823	8.56813	8.66946	8.4227	8.45879	8.71642	8.50832	8.55042	8.55077	8.53915	8.51838	8.64361	8.4865	8.60113	8.56934	8.45181	8.55557	8.67228	8.42912	8.56236	8.41172	8.37406	8.48423	8.75013	8.60766	8.68123	8.66823	8.57665	8.70077	8.69676	8.6194	8.63744	8.52724	8.48233	8.58067	8.67257	8.50915
ENSMUSG00000005686	4.53145	4.6041	5.1116	5.18451	4.70918	5.26777	4.64307	4.59247	5.09934	4.98747	4.69728	5.11529	4.73495	4.46675	5.21741	5.04323	4.86787	5.0325	4.61144	4.58371	5.2223	4.99233	4.83027	5.11025	4.55671	4.56463	5.20997	4.96589	4.81264	5.05541	4.61004	4.6856	5.20969	5.0232	4.54352	5.15758	4.63513	4.56821	5.03341	4.5917	4.80307	5.13298	4.6249	4.56005	5.01063	4.69975	4.69015	5.01766	4.47562
ENSMUSG00000005687	5.18404	4.85222	5.17747	5.09949	5.4673	4.86208	5.21359	4.81757	5.1649	5.16791	5.08712	4.86357	4.98839	5.33077	5.20327	5.16957	5.28953	5.0274	5.25429	4.86346	5.21263	5.22311	5.04466	5.14152	5.36976	5.00099	5.31753	5.31488	5.25479	5.24333	5.4364	5.06281	5.41235	5.39179	5.13168	5.33051	5.51985	5.10367	5.32752	4.83822	5.12034	4.85193	5.23342	5.22346	5.344	5.00366	5.2102	5.33052	5.59529
ENSMUSG00000005698	6.73658	6.36472	5.99828	6.19042	6.0623	5.9485	6.78173	6.4344	5.99529	6.33998	6.11338	5.95557	6.88319	6.43569	5.9835	6.25627	6.13064	5.85825	6.88996	6.31706	5.97118	6.23017	6.12177	5.82413	6.72953	6.32857	5.91847	6.17688	6.21623	5.80232	6.80906	6.21984	6.072	6.09336	6.13094	5.84927	6.89827	6.38919	6.06654	6.49125	6.38338	6.00481	6.97388	6.59876	6.15132	6.33844	6.40263	6.04735	7.03969
ENSMUSG00000005699	5.84349	4.27749	4.42532	4.46646	5.12284	4.70283	6.01207	4.2524	4.68108	4.84698	4.78185	4.69383	5.83948	4.69988	4.87591	4.68111	5.0096	4.87361	5.87514	4.29191	4.76817	4.7003	4.86646	4.84579	5.8175	4.51422	4.58893	4.72163	4.87041	4.99856	5.91859	4.51603	4.79986	4.81067	4.86105	5.07619	6.01044	4.33942	4.55164	4.61357	4.60547	4.20074	5.85169	4.40206	4.5142	4.7218	4.53079	4.81398	6.05089
ENSMUSG00000005716	9.64777	5.66151	5.91684	6.29012	6.32355	7.20943	9.66443	5.52875	7.13506	6.01917	6.12422	7.2167	9.51077	5.55013	7.27257	6.2815	6.22757	7.31989	9.33806	5.73433	7.38363	6.15973	6.00301	7.31978	9.39586	5.59834	6.95492	6.46047	5.86162	7.22939	9.73482	5.699	6.38744	6.83366	5.94327	7.36256	9.67969	5.74346	7.47483	6.24871	6.13274	7.33436	9.59737	5.57402	6.41416	6.43356	5.84981	7.08966	9.69301
ENSMUSG00000005718	1.60384	1.05021	1.28634	0.937724	0.447229	0.999716	1.70097	1.43906	0.894151	0.686578	0.490784	1.0475	1.38061	1.00842	0.76338	1.26988	0.878927	1.30567	1.97039	0.981717	0.845476	0.727183	0.463047	1.40119	1.47546	1.27596	1.13329	1.25984	0.460218	0.535308	2.2757	1.05866	0.971136	1.29336	0.0798204	0.991358	1.65116	0.964712	1.1071	0.719676	0.715012	1.33083	2.13723	1.04084	1.64004	0.875568	1.04077	1.50688	1.85462
ENSMUSG00000005732	4.41395	4.73349	4.95981	4.78187	4.96036	4.96093	4.52398	4.75477	5.03067	4.64421	4.85741	4.92157	4.42013	5.08827	4.89364	4.80225	4.95133	5.00157	4.30237	4.69507	4.96081	4.81236	4.90978	5.03611	4.41185	4.82901	5.15303	4.86622	4.89226	5.20866	4.58933	4.72042	4.96225	5.00664	4.74572	5.26643	4.5903	4.63814	4.92976	4.61357	4.61787	4.80995	4.57254	4.51223	5.1311	4.80909	4.73106	4.79826	4.6559
ENSMUSG00000005774	4.48608	4.35997	4.86373	4.16552	4.28726	4.72076	4.44591	4.41664	4.63077	4.1383	4.13309	4.67014	4.38746	3.94426	4.69361	4.15029	4.40599	4.62233	4.57217	4.13871	4.64696	4.08544	4.1875	4.73592	4.56728	4.24511	4.67545	4.17315	4.32205	4.45159	4.39418	4.37855	4.85354	4.32348	4.32676	4.80381	4.46899	4.37106	4.43029	4.14	4.23865	4.80995	4.48082	4.2931	4.73909	4.08767	4.44844	4.72537	4.36334
ENSMUSG00000005779	6.47331	6.36108	6.66557	6.53297	6.77432	6.78072	6.55443	6.36479	6.79722	6.6744	6.79271	6.78371	6.26025	6.7734	6.68739	6.69934	6.69367	7.04065	6.2737	6.54758	6.63105	6.57779	6.48708	6.8683	6.28566	6.52865	6.57195	6.56058	6.61585	6.90446	6.39277	6.47724	6.6154	6.59785	6.41169	6.95515	6.3788	6.46629	6.67998	6.3973	6.36018	6.64232	6.34337	6.52402	6.69359	6.55387	6.49189	6.80816	6.50643
ENSMUSG00000005802	6.33805	6.28923	5.85154	5.80689	6.39298	5.53424	6.34955	6.32775	5.87886	6.17948	6.48112	5.47791	6.3878	5.92819	5.98019	5.79634	6.38295	5.34741	6.26365	6.04902	5.67117	5.88196	6.35616	5.24799	6.18294	6.10838	5.58593	5.7602	6.34973	5.0582	6.16417	6.08141	5.61687	5.51402	6.45114	5.19937	6.15767	6.16724	5.90674	6.5514	6.44268	5.44555	6.23899	6.22153	5.89107	6.48175	6.36177	5.22283	6.24879
ENSMUSG00000005803	2.71024	2.44413	3.16271	3.3686	3.08239	3.57017	2.80908	2.78445	3.05104	3.05772	2.57856	3.42055	2.81257	2.59779	2.87994	3.15319	2.66912	3.45633	2.61505	2.67035	3.05047	3.11349	2.7943	3.09332	2.54858	2.39658	2.86042	3.08982	2.28808	3.37574	2.43508	2.27496	3.0436	3.13118	2.36166	3.24342	3.09539	2.7487	3.28924	2.70226	2.8292	3.89423	3.14484	3.09742	3.12619	3.04262	2.54522	3.72251	3.19677
ENSMUSG00000005804	4.20579	4.94502	4.8582	4.66334	4.82222	4.72669	4.25764	4.73792	4.85552	4.63547	4.98973	4.64605	4.2078	4.64425	4.7453	4.5646	4.88212	4.81847	4.0812	4.60434	4.695	4.56464	4.75505	4.74176	4.20757	4.67692	4.43575	4.51338	4.87355	4.62314	4.24989	4.86151	4.72504	4.45545	4.99983	4.65559	4.19067	4.71104	4.68495	4.75802	4.72113	4.58783	4.09603	4.72548	4.85433	4.79759	4.56821	4.77035	3.86771
ENSMUSG00000005813	5.14922	5.53812	5.38974	5.13082	5.28063	5.30786	5.21359	5.38469	5.14711	5.05453	5.32804	5.41041	5.18501	5.5281	5.18898	5.0376	5.12673	5.26081	5.12459	5.42208	5.15721	5.12041	5.10649	5.20422	5.20535	5.48886	4.99998	5.03177	5.24754	5.22362	5.11458	5.31675	5.19985	4.98988	5.3773	5.24531	5.27434	5.54796	5.28014	5.41778	5.42329	5.38964	5.08143	5.60544	5.38652	5.21882	5.22329	5.29178	5.07303
ENSMUSG00000005823	5.32091	4.84963	5.32708	5.34243	4.97492	5.68492	5.31956	4.88543	5.37435	5.00113	4.82678	5.57465	5.20181	4.73877	5.46754	5.23005	4.84477	5.57281	5.30743	4.78817	5.36541	4.82429	4.68196	5.61245	5.32222	4.70928	5.49896	5.18578	4.78953	5.55467	5.29167	4.89003	5.25788	5.06646	4.66459	5.52709	5.4435	4.94453	5.40686	4.95245	4.8282	5.58897	5.40126	4.96066	5.4432	4.8718	4.71631	5.67827	5.36416
ENSMUSG00000005846	5.24122	5.51539	5.2104	5.24135	5.17422	5.11799	5.20887	5.49907	5.15603	5.04796	5.20752	4.98054	5.19763	5.56185	5.0817	5.13308	5.16453	5.07769	5.22237	5.39696	5.14505	5.22611	5.18574	5.00244	5.29864	5.56512	5.04401	5.24253	5.2157	5.06929	5.20414	5.36665	5.22334	5.14424	5.12379	5.15758	5.21323	5.61226	5.21023	5.13288	5.34089	5.0055	5.33993	5.5201	5.19355	5.27956	5.13461	5.0278	5.23777
ENSMUSG00000005871	7.65729	8.5869	7.84793	8.27807	9.36252	7.92951	7.61738	8.60264	7.97512	8.84678	9.2063	7.83013	7.92462	8.64966	8.2619	8.27712	9.36644	7.81139	7.71801	8.51311	8.07013	8.75058	9.21357	7.55862	7.60775	8.55979	7.84312	8.27137	8.97478	7.54841	7.38779	8.48501	7.70573	8.19954	9.18412	7.49317	7.27469	8.05626	7.70118	8.57163	8.51844	7.68869	7.42968	8.01352	7.61486	8.44341	8.67159	7.62251	7.37124
ENSMUSG00000005873	8.31758	8.79813	9.06242	8.74633	8.71787	8.74931	8.34266	8.79863	9.08214	8.6532	8.84675	8.85651	8.22148	8.875	9.05287	8.68125	8.75879	8.82513	8.08433	8.80221	9.0394	8.62861	8.62562	8.79493	8.207	8.74898	8.95036	8.62595	8.70329	8.84691	8.21113	8.81362	9.00483	8.69907	8.73615	8.80709	8.2262	8.88862	8.85716	8.73143	8.67799	8.55836	8.18112	8.67247	8.99036	8.63863	8.61162	8.48688	8.2683
ENSMUSG00000005881	6.51492	6.28059	6.93481	6.80446	6.717	6.75775	6.38694	6.47647	6.87155	6.84417	6.55307	6.76333	6.47505	6.54774	6.70356	6.66507	6.71691	6.84544	6.41558	6.49094	6.80662	6.70799	6.62995	6.81664	6.3612	6.48725	7.02434	6.6452	6.573	6.95464	6.5076	6.69559	7.04973	6.71038	6.41385	6.86109	6.56407	6.77353	6.7933	6.68133	6.66418	6.76457	6.67049	6.62454	6.91311	6.57152	6.77133	6.89843	6.5422
ENSMUSG00000005882	6.20361	6.02771	6.41464	5.94706	5.9228	6.35564	6.20059	5.9479	6.37165	5.91655	5.70777	6.37247	6.1809	5.81657	6.43355	6.02121	5.85676	6.33741	6.30778	5.97626	6.34252	5.88196	5.79633	6.32117	6.14818	5.9683	6.31172	5.88936	5.86479	6.47192	6.2834	5.99871	6.44519	6.04416	5.81182	6.55586	6.44324	6.12611	6.37729	5.91357	5.95838	6.4416	6.35461	6.09593	6.45469	6.01834	6.00342	6.52286	6.38175
ENSMUSG00000005886	6.70722	6.49569	6.13146	5.9778	5.89435	5.7749	6.63522	6.30028	5.8802	5.80022	6.16415	5.67129	6.77436	6.18152	6.11325	5.72807	5.94764	5.57631	6.7305	6.31706	5.89458	5.94524	6.23043	5.31222	6.62975	6.35336	5.94838	5.89274	6.28275	5.30793	6.58221	6.16838	5.86977	5.76771	6.31327	5.26381	6.6491	6.40073	6.30417	6.49597	6.36387	5.81447	6.78548	6.34948	6.14193	6.37059	6.53872	5.74944	6.62299
ENSMUSG00000005892	-2.86055	-1.11077	5.66461	4.79113	3.22323	2.18603	-2.83239	0.436683	5.43791	2.61773	2.89776	2.06157	-2.70583	-0.303895	4.85796	3.10017	4.1755	1.85959	-2.64685	-0.431708	5.10377	2.54967	3.71225	1.59439	-2.42295	0.578172	4.00696	3.44335	3.75439	0.925242	-3.32193	1.654	5.55186	3.79666	3.05818	1.81822	-3.32193	1.48199	5.21023	1.29693	3.32907	1.58427	-2.33856	0.109308	4.47397	1.27081	3.56608	1.6883	-2.62866
ENSMUSG00000005893	7.19856	7.36384	6.80646	6.75268	7.10243	6.45091	7.23641	7.20957	6.68535	6.91896	7.20118	6.2842	7.45334	7.11154	6.77991	6.70023	7.10066	6.26979	7.31717	7.13203	6.65197	6.91368	7.27574	6.13837	7.25237	7.25553	6.53984	6.8805	7.26935	6.10802	7.17277	7.14931	6.69597	6.61525	7.3399	6.24606	7.35355	7.21009	6.8045	7.32799	7.35004	6.40916	7.23336	7.2632	6.76313	7.16942	7.32794	6.46433	7.06118
ENSMUSG00000005897	4.02056	3.45148	3.40951	3.60221	3.28297	3.50269	4.07258	3.42689	3.44968	3.39442	3.01886	3.43935	4.11327	3.27994	3.15154	3.29206	3.2727	3.47146	4.20771	3.36636	3.46333	3.28444	3.37618	3.33665	4.18717	3.37477	3.66864	3.47076	2.88201	3.32114	4.27604	3.3653	3.35849	3.38294	3.13353	3.26457	4.08692	3.31026	3.48303	3.18368	3.24627	3.47796	4.07945	3.54038	3.45862	3.32468	3.1714	3.40746	4.08782
ENSMUSG00000005899	5.1104	4.58863	4.16811	4.67339	5.10309	4.28764	4.88713	4.6416	4.33721	4.92073	4.90847	4.38982	5.06156	4.56989	4.08287	4.71677	5.30865	4.45736	5.08962	4.58074	3.9883	4.81635	5.15906	4.78767	5.00819	4.54683	4.19228	4.64751	4.94997	4.15648	4.9578	4.70177	4.16992	4.65641	4.90472	4.24645	5.39798	4.89641	4.32139	4.97965	5.09985	4.42124	5.16631	4.79616	4.19913	4.79297	5.42261	4.48648	5.0109
ENSMUSG00000005907	4.10513	4.04796	4.22077	4.14761	4.094	4.28764	3.94215	3.80662	3.94271	3.74236	3.76878	4.19332	4.12213	3.85994	4.08287	3.77056	3.82048	4.14465	4.3154	3.71966	4.11005	3.74402	3.91723	4.16964	4.33048	3.76184	3.97699	3.71949	3.84042	4.04859	4.19611	3.86407	4.03483	3.84093	3.78153	4.07149	3.87902	3.94658	4.21202	3.66624	3.79737	4.0345	4.04143	3.86502	4.10039	3.73451	4.02667	4.21195	3.69978
ENSMUSG00000005917	-1.06836	2.20544	2.25646	2.0147	2.6091	-2.26154	-0.273695	2.49473	2.45561	2.50716	2.54669	-2.55429	-0.543734	2.06919	1.89941	1.98271	2.75834	-3.32193	-0.402882	2.31741	1.784	2.25284	2.54232	-2.69836	-1.47624	1.69339	2.51592	1.83867	2.06433	-3.32193	-0.252174	1.82129	1.8152	1.78277	2.46528	-3.32193	-2.43856	1.72174	1.56801	2.91445	2.85737	-3.32193	-1.17795	2.17127	2.63629	2.97077	2.42345	-2.505	-1.2917
ENSMUSG00000005936	6.00543	6.05385	6.04648	5.97881	6.10265	5.87169	6.09285	6.03436	5.93695	6.11182	6.16765	5.9292	6.20715	6.24523	6.07181	5.98072	6.18797	6.06687	6.32935	6.12441	6.02966	6.12318	6.13781	5.88215	6.13137	6.20235	5.94838	6.01877	6.26012	6.02505	6.10157	6.08553	6.11135	6.11799	6.22375	5.95062	5.95455	5.99136	5.85243	6.06727	6.1655	5.8768	5.89498	6.04337	5.91531	5.95458	6.12838	5.86707	6.06159
ENSMUSG00000005949	3.89095	3.6008	3.49038	3.53215	3.50992	3.35746	3.57739	3.72919	3.44968	3.64997	3.36186	3.43935	3.96368	3.41904	3.54168	3.30148	3.2727	3.36207	3.89122	3.52935	3.44361	3.20149	3.52292	3.48335	3.83174	3.52052	3.54471	3.60873	3.54171	2.92927	3.86241	3.69119	3.44096	3.44162	3.16465	3.25403	3.74001	3.55029	3.46195	3.50711	3.45425	3.63847	3.70557	3.89245	3.18719	3.44151	3.54954	3.34395	3.82439
ENSMUSG00000005950	-1.31657	0.585278	0.869058	0.323422	0.447229	3.66581	0.0415201	-0.360355	0.97704	-0.85507	-1.46976	3.83695	0.00809322	1.4153	1.14127	-0.704519	-0.685705	3.7998	-0.0964231	0.567002	1.19908	0.151875	-0.1874	3.81245	0.130219	0.925419	1.3358	0.358525	-0.0100983	4.07633	-0.252174	0.91803	1.41376	0.351054	-1.49342	3.83748	-0.217232	0.879275	1.27762	-0.699926	-0.452822	3.68566	-0.351154	0.58319	0.958707	-0.876195	-0.643964	3.80344	0.0362032
ENSMUSG00000005951	2.38551	2.13905	2.09658	2.0147	2.45142	2.28574	2.38703	2.33963	2.22069	2.1132	2.31405	2.28596	2.44021	2.26223	2.26897	2.44071	2.24408	2.57123	2.49802	2.27393	2.26042	2.53038	1.93515	2.29632	2.40285	2.3148	2.08137	2.31253	2.12887	2.29829	2.56804	2.58511	2.54399	2.14755	2.48185	2.37983	2.52591	2.25012	2.03567	2.10383	2.19672	2.65792	2.47811	2.57828	2.31043	2.19928	2.07626	2.53913	2.25965
ENSMUSG00000005958	2.00696	4.59793	3.39431	3.29241	4.33319	3.08959	2.30684	4.72088	3.67122	4.4235	4.80897	3.43935	2.33751	4.56324	3.63738	3.76376	4.736	3.2871	1.92577	4.63044	3.43031	3.79341	4.92834	3.17332	2.04302	4.27137	3.40162	3.29793	4.92898	3.1332	1.80471	4.02274	3.27103	3.2391	4.98247	2.96201	1.86697	4.2098	3.06532	4.39865	4.39577	2.64206	1.83537	4.33867	3.32023	4.58411	4.60469	2.88984	1.80454
ENSMUSG00000005968	2.93304	1.25218	2.01941	1.46301	0.447229	1.43572	2.83382	1.46658	1.69259	0.617288	0.659227	1.73614	2.82347	1.73231	2.26897	0.714524	0.459717	1.23651	2.78704	1.7038	2.13489	1.08544	0.866416	1.71809	2.69062	1.4698	1.56799	0.641785	0.963354	1.86146	2.88933	1.60896	1.93386	1.32933	0.0798204	2.10289	2.91326	1.9484	1.61968	0.268872	0.58627	1.90986	3.12074	2.21537	2.18311	0.728407	0.394944	1.6538	2.96565
ENSMUSG00000005973	3.3558	3.9497	5.83052	6.00988	5.06956	4.66321	3.33325	4.28755	5.60686	6.07029	5.06291	4.54982	3.49661	4.61561	5.30216	6.36815	5.04803	4.54578	3.61029	4.4071	5.53339	6.15816	4.89907	4.5285	3.49806	4.10129	5.3035	6.2393	5.05889	4.6566	3.53972	4.56107	6.05136	6.14725	4.99983	4.71057	3.3316	4.50187	5.85782	5.62577	5.08205	5.03617	3.43934	4.30845	5.79309	5.70314	4.92302	4.73365	3.63678
ENSMUSG00000005981	6.10279	5.82618	5.91417	5.90611	5.91148	6.13721	6.05566	5.76462	6.01135	5.58573	5.81534	6.10145	5.92545	5.86063	6.13726	5.69448	5.91058	6.16551	5.97705	5.93846	6.0688	5.7589	5.87905	6.03629	6.15081	5.82204	6.01504	6.04787	5.98589	6.27652	6.16592	5.84696	5.95058	5.98056	5.85061	6.26848	6.15083	5.77485	6.22819	5.6848	5.49901	5.91195	6.19349	5.71701	5.97226	5.77052	5.72097	6.14219	6.19027
ENSMUSG00000005982	7.16675	6.98054	7.01465	7.08226	7.32052	7.07245	7.20831	6.88877	7.10312	7.38671	7.09637	7.07882	7.2578	6.78916	7.15547	7.37232	7.1714	7.08682	7.12396	6.77972	7.02413	7.17667	7.05833	6.99233	7.12141	6.90911	7.12457	7.19723	7.3358	7.05843	7.18361	7.04379	6.97212	7.04645	7.21103	7.03656	7.14034	6.90701	6.86597	7.24985	7.23195	6.88065	7.20593	6.81304	6.9855	7.1112	7.13013	6.87053	6.94245
ENSMUSG00000005983	0.844682	0.534524	1.31891	0.797745	1.10639	1.49248	0.744674	0.259185	1.3634	1.80582	1.39144	1.09572	-0.435836	1.22616	1.44044	0.972304	1.49797	1.04754	0.963253	1.15153	1.16737	1.03158	1.70855	1.64515	0.526428	1.01101	1.88015	1.72188	1.57068	1.5174	0.398585	1.05866	1.85585	1.67509	1.8257	0.830475	0.260733	1.1943	1.24509	1.77172	0.652077	0.921704	0.646735	0.648987	1.60072	1.39801	1.1762	1.00298	0.480861
ENSMUSG00000005986	4.78716	5.04586	5.34102	4.80033	5.08306	5.28996	4.68219	5.00523	5.33167	4.90265	5.43782	5.13561	4.64259	5.00483	5.1861	4.83183	5.36249	5.16636	4.8239	4.98755	5.37238	4.63858	5.35987	5.47189	4.75916	5.07985	5.41389	4.5481	5.43364	5.55072	4.7773	5.11005	5.37438	4.85143	5.34143	5.42981	4.74827	5.14543	5.26196	5.04226	5.24552	5.04826	4.86632	4.83555	5.57458	5.00965	5.23109	5.10326	4.61289
ENSMUSG00000006005	6.56114	6.28923	6.41558	6.24197	5.83771	6.17454	6.57107	6.34731	6.14619	5.90751	6.07293	6.02569	6.66954	6.57279	6.38925	6.14156	5.85098	6.27087	6.72968	6.42371	6.33718	6.1613	6.19256	6.14279	6.72953	6.43595	6.41033	6.32938	6.31548	6.26692	6.59655	6.38507	6.52061	6.33475	6.28168	6.22734	6.55762	6.42166	6.49782	6.22759	5.98097	6.22843	6.65518	6.4359	6.39417	6.17575	6.3439	6.31361	6.79395
ENSMUSG00000006010	5.30999	5.24051	5.30895	5.2464	5.17422	5.60674	5.18984	5.29733	5.25069	5.06758	5.05915	5.5789	5.24298	5.34052	5.44848	5.04884	5.19681	5.50643	5.32257	5.39188	5.43363	5.17112	5.18574	5.40535	5.43754	5.20997	5.34321	5.26096	5.05613	5.45253	5.27556	5.22271	5.26921	5.36605	5.23059	5.49165	5.15286	5.31567	5.30599	5.19802	5.05494	5.69847	5.37772	5.1907	5.372	5.09474	4.99807	5.4734	5.27503
ENSMUSG00000006014	2.14857	0.118248	-2.24205	0.103226	1.86923	-1.657	2.80074	-0.0959451	-1.91669	2.00885	1.97402	-3.32193	2.4543	-0.51288	-2.02783	-0.200132	1.83916	-2.21286	1.83217	-1.33634	-1.32393	-0.819544	2.20238	-3.32193	2.46066	-1.15766	0.0518644	-0.330318	2.26912	3.4791	1.85763	1.48979	-2.31788	-0.476579	2.32539	-2.557	2.43869	1.08407	0.690246	-2.01558	1.84936	5.29898	2.37318	-0.202593	-1.50883	0.875568	1.61811	1.6883	2.46704
ENSMUSG00000006019	3.67809	3.24601	3.37895	3.47009	3.47961	3.31088	3.59679	3.4953	3.43509	3.76656	3.42165	3.33274	3.5435	3.14392	3.27572	3.8041	3.54045	3.52319	3.76393	3.58379	3.34785	3.87214	3.71225	3.53137	3.66963	3.46852	3.64977	3.88481	3.54171	3.46238	3.76419	3.5963	3.39343	3.91971	3.58847	3.68894	3.68422	3.19123	3.3208	3.38019	3.46344	3.30742	3.43934	3.16644	3.09115	3.57673	3.40075	3.40746	3.32665
ENSMUSG00000006021	3.8041	3.36698	3.49751	3.94683	3.96863	3.65963	3.6627	3.48188	3.59454	4.1383	4.263	3.6233	3.75182	3.7471	3.75067	4.13455	4.1755	3.73232	3.98118	3.79851	3.64697	4.2654	4.28944	3.70888	3.96951	3.86888	3.58501	4.40864	4.11459	3.72323	3.94216	3.66942	3.78938	4.23144	4.07156	3.60852	3.8455	3.80896	3.70258	3.80955	3.8752	3.29732	3.57564	3.39455	3.58992	3.95328	3.97188	3.27751	3.7667
ENSMUSG00000006024	8.21042	8.41736	7.81477	7.96436	8.15722	8.044	8.15605	8.33179	7.99328	8.14721	8.1341	8.15424	8.09479	8.04572	8.00237	8.10479	8.1572	8.16284	8.08655	8.15842	7.95994	8.05737	8.00476	8.19069	8.11685	8.26489	8.02958	8.0371	8.15211	8.23815	8.23507	8.07128	7.97414	7.97991	8.12115	8.2592	8.15359	8.24045	7.88429	8.29001	8.20978	8.01971	8.05323	8.35403	7.92774	8.21456	7.95069	8.1171	7.9552
ENSMUSG00000006050	4.79109	4.73067	4.76672	5.00716	5.08306	4.8044	4.81027	4.67147	5.1291	5.0578	4.93333	4.92824	4.64873	4.62202	4.81395	4.96532	4.95403	4.87645	4.69024	4.75692	4.91382	5.03059	4.78153	4.94535	4.65902	4.74407	4.86467	5.21308	5.05889	4.72829	4.80451	4.71246	4.89557	5.1593	4.92607	4.80381	4.68809	4.60526	4.79298	4.81198	4.63831	4.60838	4.47766	4.63908	4.9513	4.9043	4.79909	4.50111	4.5872
ENSMUSG00000006057	6.47453	6.547	6.52257	6.6779	6.87092	6.8159	6.68591	6.57776	7.04667	6.61787	6.60493	6.93051	6.65131	6.25145	6.69853	6.8108	6.86846	6.94838	6.39731	6.37223	6.59948	6.42948	6.13667	6.87429	6.27522	6.40763	6.63488	6.27212	6.31778	6.75542	6.50207	6.54082	6.41576	6.37186	6.32824	6.80986	6.83563	6.7609	6.59137	6.46863	6.31646	6.53582	6.6911	6.54253	6.62236	6.44539	6.35703	6.77243	6.38495
ENSMUSG00000006058	4.76333	4.94745	4.99046	5.12534	5.36873	5.1841	4.73129	5.00757	5.16711	5.33368	5.24276	5.38152	4.32364	5.24194	5.09709	5.37325	5.35434	5.4037	4.65991	5.32952	5.34429	5.28773	5.36766	5.52028	4.53535	5.07985	5.13278	5.55359	5.22557	5.51873	4.6729	5.07114	5.08914	5.4542	5.24523	5.36274	4.6786	5.06065	5.33719	5.18054	5.0211	5.14147	4.53046	5.05165	5.14995	5.37078	5.15388	5.33052	4.82243
ENSMUSG00000006095	5.34786	5.26407	5.53024	5.42801	5.73878	5.82134	5.18824	5.28772	5.63425	5.57434	5.71017	5.83647	5.0407	5.63186	5.68676	5.44305	5.55622	5.9133	5.08962	5.34011	5.77607	5.55683	5.68695	5.72733	5.2255	5.2892	5.64906	5.49028	5.60603	5.91721	5.20414	5.32025	5.88335	5.62489	5.61368	6.05293	5.13909	5.39476	5.67453	5.18054	5.22945	5.59103	5.40625	5.28683	5.82543	5.52507	5.3576	5.77976	5.31134
ENSMUSG00000006127	5.76668	5.40318	4.99551	5.11984	5.12284	5.17329	5.68958	5.39009	5.23604	5.22434	5.21767	5.30924	5.63042	5.18025	5.2563	5.11715	5.18076	5.24549	5.74796	5.28275	5.13689	5.19582	5.10882	5.05969	5.72146	5.21899	5.14855	5.06811	5.03383	5.04703	5.70539	5.2058	5.15169	5.07708	5.10786	5.12904	5.87788	5.36561	5.27612	5.08045	5.16046	5.14991	5.8345	5.34258	5.12244	5.15361	5.11507	5.32231	5.71365
ENSMUSG00000006134	6.56459	5.69656	6.08723	5.79313	5.4387	6.24437	6.75661	5.94668	6.00149	5.79434	5.69207	6.19295	6.79319	5.86334	6.09651	5.68191	5.60686	6.22697	6.67682	5.84991	5.99395	5.71898	5.66972	6.15269	6.58302	5.91239	5.97769	5.67047	5.6779	6.13597	6.59979	5.88051	6.14864	5.82078	5.69232	6.23137	6.59087	5.71754	6.03239	5.68893	5.6656	6.20837	6.7486	5.8783	6.20965	5.79037	5.86659	6.31361	6.85058
ENSMUSG00000006154	2.38551	2.31476	1.89531	1.95004	1.8377	1.46438	2.85008	2.46774	2.36618	1.80582	2.50307	2.32693	2.12491	2.10627	2.24707	1.72696	1.76728	1.97023	3.39806	3.04276	2.4828	2.71258	2.68631	2.63451	2.25388	1.69339	1.88015	2.07129	2.17035	1.78283	2.18199	2.31758	1.7303	1.78277	1.92598	1.22509	3.0072	3.00211	2.43228	2.65243	3.02818	2.5768	3.10444	3.47838	2.58684	2.12767	2.83175	2.84466	1.77883
ENSMUSG00000006169	5.50457	5.78199	5.67723	5.30737	5.38791	5.60674	5.45061	5.63719	5.50927	5.25603	5.47075	5.55753	5.59747	5.84014	5.75236	5.1976	5.42027	5.55694	5.50991	5.67984	5.49239	5.45052	5.45069	5.62198	5.61348	5.71452	5.53026	5.37171	5.48591	5.42906	5.57978	5.58878	5.56111	5.29735	5.48397	5.53364	5.44909	5.73132	5.74166	5.5552	5.52339	5.67917	5.40957	5.83125	5.77995	5.51948	5.57541	5.60113	5.71873
ENSMUSG00000006191	4.05694	3.87517	3.79823	4.14038	3.87079	4.19662	4.14685	3.87497	3.95299	3.86699	3.51246	4.08999	4.08638	3.93399	3.97375	4.05876	3.62422	4.10639	4.13608	3.84878	3.99735	4.00386	3.55056	3.98985	4.17341	3.94697	4.07456	3.92499	3.8145	4.07633	4.12594	3.70196	4.04365	3.90191	3.67026	4.00392	4.22366	4.07221	4.02349	4.08471	4.02553	4.00999	4.33129	3.91936	3.76908	3.85471	3.869	4.15757	4.31944
ENSMUSG00000006205	7.28023	7.40548	6.74037	7.26697	7.57051	7.77829	7.27116	7.34596	7.21247	7.79534	7.56097	7.86966	6.90772	7.39889	6.93349	7.51487	7.35833	7.7972	7.02564	7.56196	7.26037	7.73336	7.63488	7.78804	7.09747	7.39538	7.27892	7.6634	7.40041	7.94732	7.14864	7.31797	6.79728	7.60033	7.47173	7.92042	7.19043	7.17523	7.07706	7.25682	7.33196	7.81122	7.02673	7.30717	6.78193	7.57716	7.23404	7.79965	7.29565
ENSMUSG00000006215	4.44173	4.29285	3.6525	4.30778	4.73508	4.01482	4.44858	4.44459	4.00329	4.58646	4.77499	4.04158	4.0954	4.59619	3.98703	4.48824	4.66855	4.20924	4.298	4.40374	3.9792	4.55513	4.43	4.19541	4.31802	4.15868	4.14365	4.58619	4.67532	4.18224	4.31125	4.14215	3.80503	4.60964	4.57089	4.17005	4.14318	4.19662	4.15626	4.9142	4.47972	3.874	4.19555	4.20288	3.84255	4.95069	4.68637	3.97397	4.25097
ENSMUSG00000006218	2.5616	1.12072	3.69034	2.53908	1.77251	3.84541	2.86615	0.691205	3.6076	1.455	1.78661	3.91293	2.42598	1.32382	3.4099	2.71914	2.24408	3.89264	2.1165	1.24459	3.92809	1.4967	1.58034	4.23323	2.82872	1.52903	3.83383	2.16375	2.37934	4.20252	2.64029	1.5859	3.82052	3.21046	1.8257	4.05944	2.79534	0.834581	3.49691	0.719676	1.7018	3.80444	2.66751	0.772209	3.67756	1.49226	1.98081	3.69732	2.78374
ENSMUSG00000006219	0.684764	-0.104971	0.0659497	2.12133	0.361156	0.595634	0.673372	-0.568076	0.388443	2.36645	0.577462	0.718492	0.62138	-0.209758	1.04301	2.45767	0.459717	0.73295	0.371119	-0.637762	1.58238	2.02371	-0.1874	1.45908	1.14967	-0.555548	1.02027	2.02274	0.391726	0.973246	0.698457	0.677476	1.17764	1.64687	0.648213	1.53462	0.260733	-0.597031	1.59407	1.67519	0.444905	1.48105	0.775837	-1.39733	0.608407	1.83571	-0.247364	1.50688	0.480861
ENSMUSG00000006235	2.07306	2.6369	1.25302	2.65519	2.896	1.03835	2.03548	2.54724	1.16555	3.27576	2.67016	0.997619	1.72086	2.14241	1.55182	3.38366	2.27896	1.04754	2.07624	2.0516	1.53348	3.32978	2.30331	0.366802	2.1311	2.34807	1.62063	3.69646	2.76504	0.65787	2.00565	2.18576	1.24039	3.33067	2.66713	0.830475	2.19434	2.59641	2.26389	3.92598	3.04052	1.16312	1.75413	2.64429	1.65931	3.40563	2.74726	0.556772	1.75266
ENSMUSG00000006241	1.45313	1.87916	2.11524	1.96648	2.22648	1.46438	1.40337	1.9092	1.93992	2.23384	2.09649	1.5754	1.32034	2.14241	1.62157	1.78187	2.60184	1.49523	1.78299	2.01684	2.08486	2.22911	2.50041	1.99743	1.81383	2.28074	2.29078	2.20785	2.19065	2.09635	1.54991	2.139	1.91475	1.9538	2.19076	2.10289	1.7631	2.1258	2.12776	1.89112	2.05795	1.6806	1.20065	1.75944	2.20949	2.0677	2.09917	1.81862	1.4929
ENSMUSG00000006262	5.24982	5.10576	4.60444	4.72744	4.99292	4.15767	5.27509	5.15866	4.27715	4.63109	4.93333	4.43737	5.4023	4.89524	4.24081	4.45905	4.85925	4.2449	5.23842	4.9512	4.21069	4.62045	4.92306	4.19115	5.27467	4.93956	3.94638	4.35573	4.64254	3.95007	5.08899	4.93862	4.25596	4.14831	4.75257	3.69674	5.15969	5.05336	4.32139	4.98637	5.01798	4.35952	5.23903	4.94764	4.22845	4.67735	4.87073	4.27005	5.20918
ENSMUSG00000006273	9.12471	9.40848	9.48084	9.12753	9.53797	9.4165	9.18262	9.28304	9.44301	9.33235	9.62358	9.51822	9.12857	9.4458	9.51733	9.12242	9.47677	9.51022	8.96215	9.34565	9.42265	9.19901	9.36997	9.47838	9.05905	9.45301	9.38396	9.06837	9.52247	9.56824	9.07387	9.49539	9.47599	9.08774	9.55439	9.66552	9.24957	9.59093	9.46609	9.41149	9.64915	9.46783	9.14646	9.51577	9.57776	9.32702	9.52182	9.67347	9.16702
ENSMUSG00000006276	5.42455	5.31946	5.4313	5.44571	5.38518	5.61953	5.46256	5.3426	5.39333	5.44784	5.282	5.71824	5.58471	5.4328	5.68676	5.39982	5.40456	5.76003	5.66895	5.47585	5.54423	5.50342	5.42851	5.82413	5.71435	5.49815	5.67263	5.59361	5.61732	5.85451	5.63261	5.5311	5.59001	5.60118	5.61556	5.99242	5.57713	5.53754	5.59609	5.51394	5.48328	5.72883	5.71749	5.45721	5.3063	5.36456	5.52766	5.88205	5.78802
ENSMUSG00000006281	2.897	1.89936	2.62539	2.06137	1.70423	2.62731	2.84197	2.13184	2.16873	1.9537	1.69265	2.75992	2.99716	2.229	2.31179	1.98271	1.97299	2.90789	3.32263	2.0516	2.29017	1.93846	1.8263	2.35848	3.09276	1.99591	2.00421	2.29219	1.85132	2.61812	3.00331	1.91678	2.32984	1.90697	1.74563	2.17167	3.19189	2.30029	2.296	2.43386	2.2186	2.79334	3.0459	1.84615	2.52517	2.14228	1.8786	2.69997	2.83453
ENSMUSG00000006288	4.74317	4.7778	4.60774	4.77255	5.00716	4.47886	4.87129	4.81757	4.64668	4.85453	5.02486	4.53678	4.70285	4.96754	4.48022	4.7273	4.98604	4.41495	4.79628	4.8925	4.70055	4.80033	4.99524	4.44143	4.77747	4.98521	4.69706	4.94324	4.72836	4.55379	5.03257	4.85188	4.61093	4.77851	4.75598	4.22503	4.66905	4.93926	4.68495	4.5961	4.74394	4.48487	4.59604	4.679	4.60642	4.61848	4.77795	4.43153	4.56105
ENSMUSG00000006289	4.50775	4.44831	4.60114	4.5397	4.61934	4.70283	4.27581	4.32563	4.64668	4.70809	4.46408	4.62567	4.12213	4.35952	4.57116	4.75501	4.62854	4.67882	4.24904	4.49811	4.67541	4.73442	4.46673	4.75048	4.39416	4.54324	4.82876	4.79934	4.3539	4.9514	4.49505	4.58743	4.53786	4.76215	4.28488	4.80381	4.10828	4.31523	4.43029	4.22769	4.34196	4.47595	4.28865	4.43973	4.36964	4.4873	4.26309	4.58592	4.124
ENSMUSG00000006299	7.02908	7.00696	7.20529	7.15309	7.11973	7.22574	6.92099	7.00186	7.34321	7.19864	6.99373	7.28327	6.85691	7.24116	7.28471	7.36784	7.08041	7.31833	6.81778	7.03333	7.2343	7.19899	7.03345	7.3144	6.9234	7.08346	7.29014	7.33595	7.10193	7.38722	7.12321	7.16787	7.35015	7.45631	7.13777	7.33033	7.04482	7.15151	7.33838	7.13812	7.04481	7.2268	7.02077	7.12191	7.23179	7.08968	6.92907	7.21403	7.04442
ENSMUSG00000006301	6.18803	6.21864	6.6711	7.39811	6.22648	7.84519	6.21243	6.32116	6.95059	6.965	5.89872	7.75048	6.33069	5.99396	7.11372	7.05744	5.94493	7.62101	6.18892	6.22585	7.31203	6.8731	6.02165	7.43109	6.21855	6.25592	7.34201	7.24232	5.81988	7.49391	6.17811	6.23196	6.86605	7.21092	5.89305	7.31584	6.17296	5.76595	6.63204	6.1917	5.87472	7.44478	6.0208	5.90379	6.47861	6.36359	5.60172	7.27631	6.0128
ENSMUSG00000006304	6.77878	8.40439	6.96664	7.34723	7.65941	6.84888	6.7217	8.42987	6.97789	7.58006	7.50988	6.97791	6.88774	8.13617	7.22013	7.53198	7.47527	6.88764	6.80012	8.22892	6.90783	7.67252	7.44177	6.76809	6.69863	8.12162	6.83473	7.56882	7.61559	6.90986	6.78592	7.9086	6.99448	7.49096	7.60864	7.08194	7.08308	8.18895	7.142	7.7134	7.6373	7.0145	6.83633	8.58693	6.98883	7.64862	7.60949	7.12078	7.01168
ENSMUSG00000006307	6.4273	5.69077	5.42009	5.61559	5.36321	5.17329	6.43488	5.74227	5.52141	5.78054	5.67374	5.55753	6.4383	5.60944	5.65176	5.85992	5.60686	5.1022	6.49598	5.7765	5.52403	5.71044	5.74641	5.47364	6.54611	5.71771	5.53541	5.79133	5.67069	5.22362	6.41132	5.66914	5.60946	5.78562	5.72922	5.24796	6.13531	5.46242	5.39579	5.68274	5.56882	4.9486	6.36576	5.74173	5.51104	5.72271	5.89305	5.33598	6.14319
ENSMUSG00000006315	6.25434	5.85361	6.28669	6.22328	6.52378	6.59719	6.21086	5.81367	6.65735	6.29215	6.37016	6.7549	6.08113	5.95002	6.41649	6.30277	6.40779	6.86419	5.90848	5.94772	6.4236	6.18462	6.01049	6.88621	5.98147	5.72722	6.38583	6.1517	6.1216	6.79352	6.17029	6.01283	6.25884	6.17716	5.96406	6.83128	6.30057	5.91158	6.38943	6.014	6.07393	6.56135	6.14949	5.80262	6.31439	6.11687	5.89141	6.52166	6.03061
ENSMUSG00000006333	6.52971	6.6623	6.79348	7.16649	7.36473	7.21893	6.55008	6.72249	7.06455	7.29955	6.78704	7.17031	6.35531	6.92894	6.96234	7.32688	7.1685	7.29832	6.43461	6.84681	7.09484	7.27485	7.0267	7.07912	6.41921	6.92021	7.00095	7.37395	6.86592	7.34337	6.5591	6.83962	6.9394	7.43377	6.85891	7.33095	6.4792	6.69445	6.88852	6.88835	6.93426	7.19996	6.55455	6.84058	6.92311	6.93045	6.82556	7.21254	6.71058
ENSMUSG00000006335	3.88728	3.73047	3.81546	4.13675	3.99745	3.98546	3.8522	3.99325	4.15785	3.96088	4.0932	4.04158	3.52359	4.18422	3.89144	4.12927	4.19846	4.13042	3.63822	4.05981	4.18717	4.03157	4.11993	4.09857	3.70354	4.02104	4.32511	4.08723	4.18205	4.18224	3.92159	4.01844	4.10817	4.07076	3.96951	4.27278	3.57598	4.04794	4.05198	4.02068	3.94906	4.00379	3.68927	4.1183	4.18922	4.01809	3.89542	4.12014	3.96781
ENSMUSG00000006342	2.73495	1.45684	4.9854	3.89624	3.25937	6.76064	2.9665	1.54614	4.72371	3.07074	3.34959	7.05386	2.93822	1.32382	4.72959	4.03635	3.16494	7.02792	3.43832	2.01684	5.37411	3.20149	3.66245	7.20446	3.28421	2.05755	5.17959	3.31819	3.78809	7.25753	3.18683	2.58511	5.50471	4.14327	3.76808	7.25769	2.14009	1.64617	4.2535	2.78168	3.84738	6.88403	2.15316	1.75944	4.57126	2.93765	3.54954	7.08076	2.03918
ENSMUSG00000006344	1.47285	1.75165	1.58304	2.07659	1.95987	1.85911	1.42524	1.96816	2.05886	2.03565	1.85761	1.64186	1.15762	1.82419	1.47853	2.11689	2.20834	1.43477	1.62452	2.03433	1.9974	2.1042	2.03636	1.83201	1.66442	1.34351	1.54093	1.92045	1.99676	1.5174	1.36734	2.09067	1.59277	1.90697	2.08628	1.34907	1.72674	2.1804	1.71777	1.74025	2.19672	2.3612	1.59991	1.95421	1.65931	1.70403	1.82464	1.38596	1.25259
ENSMUSG00000006345	1.93769	0.681724	0.824383	1.12511	0.996481	0.743265	1.94755	0.543937	1.20047	1.04425	1.0713	1.09572	1.74399	0.186226	-0.0419472	1.14978	1.00928	0.628846	1.83217	0.86932	1.10179	1.3722	0.95181	0.641389	1.54123	1.01101	1.36695	1.72188	0.525605	1.06471	1.65331	0.720458	1.04331	1.72994	0.761124	0.772598	1.39728	0.640523	0.482679	0.65366	0.517318	-0.00408021	1.34636	0.285138	0.568203	1.42215	0.942862	1.10867	1.52418
ENSMUSG00000006356	5.16749	6.70452	6.55626	7.364	7.51927	6.34316	5.16893	6.85532	6.31999	7.79387	7.35056	6.37247	4.99081	6.64386	5.97354	7.59419	7.4148	6.30082	5.06926	6.65602	6.08798	7.48547	7.21605	6.28161	5.00041	6.56005	5.95864	7.51828	7.29008	6.15301	5.08899	6.92594	6.49349	7.27398	7.29254	6.10809	5.05361	6.79629	6.41707	7.61276	7.56494	6.63332	5.20504	6.86674	6.13593	7.55652	7.28488	6.22237	5.12752
ENSMUSG00000006360	1.60384	1.58707	1.44231	2.22061	1.30387	0.999716	1.13802	1.411	2.16873	2.1132	2.28858	1.09572	1.05037	1.95188	1.89941	2.15898	2.11489	1.12612	1.38186	1.72549	1.96087	2.18043	2.33544	1.69418	1.54123	1.37613	2.13664	2.04722	1.71781	1.75564	1.94173	2.30351	1.61662	1.78277	1.68967	1.08944	1.44282	1.64617	1.56801	1.77172	1.53741	3.33728	1.26071	1.56863	1.80481	2.12767	1.85187	1.38596	1.39477
ENSMUSG00000006362	6.05043	5.64366	2.9608	4.01164	5.18991	2.97476	6.11405	5.36654	3.32864	4.76125	4.88953	3.03184	6.166	5.32685	3.09136	4.40761	5.03533	2.52847	5.90274	5.45165	3.40335	4.95664	5.27957	2.96932	5.83945	5.5275	3.28415	4.65947	5.39698	2.90473	5.82204	5.40338	3.21744	4.17326	5.30232	2.5617	5.94469	5.66267	3.56439	5.63221	5.48554	3.31744	6.07408	5.40342	3.10527	5.16796	5.30685	2.90459	5.97509
ENSMUSG00000006369	4.01384	3.86493	4.57441	4.08499	3.67955	4.14887	4.30559	4.1415	4.25655	4.07511	4.07096	4.42799	4.05436	4.20573	3.40001	3.82386	3.86134	4.14936	3.89122	4.04264	3.94688	3.5276	4.14734	4.49083	4.16648	3.78024	4.19228	3.38693	4.16162	4.77643	3.92573	4.55514	4.91494	3.67615	3.72697	4.48137	3.8455	4.21417	4.45539	2.73455	3.81901	5.70803	3.82973	3.89245	4.86059	3.45913	3.72179	3.90962	3.89189
ENSMUSG00000006373	7.68714	8.31112	8.99441	8.57867	8.72084	7.59806	7.67925	8.32475	8.6285	8.20037	8.52013	7.62774	7.68573	8.57455	8.39077	8.53084	8.59067	7.5573	7.57139	8.28545	8.54962	8.21104	8.47397	7.48303	7.56524	8.34304	8.2723	8.24945	8.5875	7.61801	7.59125	8.48267	8.85607	8.3551	8.44357	7.67151	7.61768	8.49768	8.46585	8.2567	8.52119	7.80767	7.83477	8.5024	8.68918	8.03807	8.49447	7.78975	7.79651
ENSMUSG00000006378	1.58584	1.12072	1.66134	1.41591	1.51789	1.98313	1.80471	0.98567	1.69259	1.41472	1.92527	1.73614	1.69735	1.292	1.40131	1.51645	2.09546	2.35986	1.41452	1.59019	1.94226	1.4967	1.34808	2.59633	1.33416	2.01675	1.51335	1.72188	1.79939	2.37177	1.89186	1.51442	1.51875	1.72994	1.57078	2.34053	1.86697	1.51069	1.45876	1.60706	1.57182	1.6171	1.85499	0.939307	1.10639	1.46927	1.21866	1.50688	2.01736
ENSMUSG00000006386	4.46161	4.12289	4.22507	4.46067	4.41022	4.14445	4.29375	4.06253	4.42102	4.5728	4.44692	4.25301	4.30432	4.26841	4.56675	4.50465	4.18473	4.17731	4.17473	4.32069	4.29747	4.44612	4.4631	3.88288	4.14195	4.21387	4.39855	4.4733	4.39822	4.1408	3.95436	4.20781	4.14143	4.18313	4.42856	3.95922	4.12932	3.96225	4.24118	4.35258	4.49773	4.72591	4.29225	3.95231	4.08978	4.74831	4.4529	4.12014	4.19861
ENSMUSG00000006390	5.41311	5.56049	6.05497	6.94122	5.05934	7.82979	5.42235	5.60039	6.26744	6.37713	4.91055	7.85003	5.55068	5.28097	6.47771	6.56687	5.11712	7.77832	5.27445	5.39527	6.55881	6.03695	4.98007	7.41427	5.41432	5.35819	6.63888	6.63211	4.88916	7.55926	5.31551	5.44882	6.19195	6.62071	4.90779	7.25439	4.66426	4.40585	5.39764	4.81953	4.61375	6.67094	4.69187	4.52543	5.17191	5.27293	4.30311	6.67578	4.62015
ENSMUSG00000006392	3.94137	3.5442	3.45418	3.80321	3.83132	3.91454	3.78613	3.56062	3.82458	3.85199	3.98637	3.86504	3.68765	3.80462	3.68703	3.61293	3.72252	3.93145	3.89122	3.8684	3.84033	3.84897	3.97447	4.13454	3.96951	3.90286	3.94638	3.83647	4.03823	4.19747	3.90073	3.75976	3.78938	4.12292	3.77482	4.19229	3.57598	3.68227	3.44773	3.59767	3.30882	3.72384	3.80976	3.53168	3.65854	3.68048	3.55783	3.68882	3.72019
ENSMUSG00000006395	2.96124	0.772125	2.85373	2.74369	2.04514	2.80588	2.93636	1.52011	2.83472	2.21051	2.39981	2.65119	2.52277	1.44454	2.79192	2.3708	2.27896	2.54287	2.89514	1.44088	2.85535	2.22911	2.36687	3.12048	3.03305	1.0918	2.92464	2.7304	2.46517	3.03483	3.17992	1.95328	3.20962	2.77476	2.4144	3.24342	3.24427	1.42284	2.75464	1.9746	1.95742	2.8358	2.68953	1.26721	2.91	2.37037	2.07626	2.61284	3.06471
ENSMUSG00000006398	0.299337	-0.369162	0.211833	0.869431	0.0670384	-0.0463375	0.636354	-0.178812	-0.11356	0.301115	0.0195536	-0.0847026	0.717992	0.439638	0.0620595	1.14978	-0.044682	0.73295	0.231457	0.518137	0.135077	0.793417	-0.0154375	0.240444	0.130219	0.0407349	-0.198724	0.878453	-0.71241	-0.000719894	0.300064	-0.555568	-0.408036	0.921567	0.244243	0.200278	0.696375	-0.86541	-0.417602	0.177864	-0.760049	-0.00408021	0.931758	-0.94495	-0.158291	0.109114	-0.0329464	-0.0926212	1.13593
ENSMUSG00000006403	6.10753	6.18098	6.38418	7.13638	5.38518	7.56825	6.00028	6.44048	6.55145	6.69766	5.43057	7.559	6.39877	6.12844	6.92231	6.66415	5.16918	7.47149	6.30016	6.3054	7.028	6.8125	5.30616	7.13457	6.21184	6.14197	6.96958	7.1315	5.19324	7.2232	5.97057	6.16158	6.65912	7.13484	5.42521	7.18329	5.76588	4.79509	5.88842	5.42522	4.46148	6.71046	5.72816	5.0995	5.20178	5.77989	4.33723	6.76031	5.71534
ENSMUSG00000006411	3.67384	2.4848	2.57234	1.93341	1.63256	3.91972	3.36188	2.39798	3.24748	1.83664	1.97402	4.03541	3.48293	2.76941	3.23179	1.78187	1.34176	4.01642	3.50049	2.52952	3.05914	2.27619	1.91403	3.86692	3.54691	2.684	3.41658	2.27156	1.85132	4.13025	3.81414	2.5498	2.56865	1.9538	2.04227	3.7945	4.26861	2.94017	3.41154	1.94731	1.76265	4.05261	3.97575	2.66034	3.19381	1.81762	2.02933	3.86507	3.84311
ENSMUSG00000006412	5.83113	6.02312	6.53822	6.3015	6.69847	6.4527	5.76975	6.06957	6.56575	6.60339	6.46415	6.61302	5.73945	6.3142	6.44442	6.3535	6.48731	6.68598	5.71392	6.14568	6.58979	6.52638	6.53629	6.554	5.62743	6.20689	6.5	6.39998	6.56524	6.72945	5.75156	6.265	6.65696	6.36105	6.47926	6.74926	6.08234	6.40169	6.60665	6.47581	6.66118	6.82904	5.99451	6.28369	6.77035	6.66492	6.62806	6.88548	6.15573
ENSMUSG00000006418	6.2095	6.45959	6.28257	6.48457	6.93563	6.38779	6.19265	6.45	6.31402	6.83275	6.60686	6.4312	6.32399	6.19986	6.45401	6.55115	6.74135	6.24689	6.45536	6.27815	6.30385	6.64211	6.57634	6.14279	6.20762	6.29697	6.33947	6.62298	6.50573	6.26692	6.33018	6.42704	6.43684	6.50754	6.59802	6.37442	6.47235	6.41788	6.41067	6.75106	6.84564	6.48449	6.42766	6.54361	6.4464	6.63036	6.68973	6.57796	6.39978
ENSMUSG00000006423	5.93253	5.90071	5.66936	5.62469	5.66885	5.75764	5.93319	5.85071	5.67206	5.70949	5.63005	5.74116	5.8818	5.70317	5.62229	5.38216	5.63743	5.52104	5.90274	5.76738	5.5853	5.72536	5.57196	5.37183	5.78053	5.62912	5.55752	5.44724	5.44425	5.43764	5.82093	5.73874	5.43767	5.40659	5.55028	5.33552	6.03666	5.79831	5.75471	5.69919	5.64756	5.78769	6.04021	5.81163	5.74318	5.63116	5.56927	5.75555	5.97226
ENSMUSG00000006435	7.2041	7.63134	6.27013	7.23297	8.01605	5.68796	7.13432	7.471	5.91347	7.85393	7.94685	5.60203	7.04383	7.52232	5.48869	7.65151	7.77391	5.66781	7.14965	7.49646	5.88973	7.81186	7.76519	5.7376	7.12767	7.51282	5.91056	7.63845	7.78078	5.74988	7.08071	7.4666	6.14864	7.52382	7.72978	5.82099	7.3348	7.62612	6.28729	7.67075	7.78486	5.47718	7.13449	7.46163	5.97899	7.67681	7.70359	5.68041	6.88337
ENSMUSG00000006442	5.24122	5.68787	5.59318	6.17016	6.02605	5.8596	5.32974	5.70376	5.82673	6.34668	5.95949	5.91247	5.129	5.6633	5.83909	6.45412	5.88534	5.8496	5.22237	5.67008	5.75889	6.35193	5.90471	6.00505	5.2795	5.81164	5.9458	6.4797	6.02033	6.05743	5.23113	5.72825	5.79073	6.31806	5.86015	5.98288	5.15286	5.66905	5.84159	6.25846	5.96163	5.59516	5.03919	5.65632	5.67855	6.25771	5.75021	5.72679	4.9546
ENSMUSG00000006445	1.01577	0.772125	0.824383	1.03446	0.269621	0.595634	1.24025	0.594715	0.76014	1.28668	0.946575	0.655547	1.22492	0.551397	1.04301	0.972304	1.37439	0.830045	0.723657	0.660031	0.533568	1.13737	1.31623	0.871977	1.06276	0.461399	0.980543	1.30114	0.460218	0.875585	0.773813	0.802761	1.00767	1.32933	1.29885	0.366001	0.696375	1.15849	0.828408	0.719676	1.04398	1.55068	0.553767	0.939307	0.526847	0.943877	0.782288	1.29932	0.120492
ENSMUSG00000006456	5.37038	5.3006	5.05472	5.31541	4.88139	5.09068	5.23232	5.08065	4.86372	5.0578	4.89587	4.83189	5.41856	4.91627	4.7453	5.16441	4.98076	4.82438	5.76547	5.21729	4.86276	5.21104	5.12958	4.89381	5.54832	5.27413	4.94943	5.15514	5.03383	4.77643	5.72332	5.10803	4.86354	5.09547	4.98538	4.58589	5.62976	5.32378	5.08257	5.3927	5.37296	4.91269	5.47283	5.36966	5.16855	5.27127	5.27953	4.89376	5.45827
ENSMUSG00000006463	4.3218	4.16521	4.48395	4.20068	4.23981	4.38454	4.16321	4.43418	4.3254	4.39273	4.40012	4.52362	4.27683	4.21	4.43734	4.19649	4.35786	4.35504	4.19367	4.23635	4.59129	4.25955	4.28944	4.34108	4.33048	4.41566	4.53166	4.16199	4.31282	4.46004	4.30808	4.58743	4.32635	4.25033	4.2754	4.18121	4.37815	4.32334	4.18655	3.98086	4.25991	4.12857	4.24099	4.13562	4.46579	4.15045	4.13594	4.34225	4.1593
ENSMUSG00000006464	4.8989	5.41023	5.30489	5.18627	5.32961	4.2552	4.84314	5.19614	5.10627	5.36836	5.36202	4.01048	4.90876	5.16934	5.00548	5.21517	5.29167	4.13518	4.92653	5.13865	5.04173	5.31617	5.43594	4.19541	4.87848	5.23909	4.91559	5.08002	5.31382	3.99727	4.65558	5.36326	5.20969	5.03414	5.40363	4.15314	4.56478	5.27024	4.8961	5.05511	5.31065	4.06456	4.79195	5.06075	5.03111	5.06629	5.39279	4.1452	4.60925
ENSMUSG00000006471	2.72676	3.29257	2.79705	3.34365	3.56871	3.41732	2.66948	3.27948	2.93143	3.44528	3.23427	3.38218	2.99716	3.17042	3.17493	3.45296	3.54045	3.36207	3.14912	3.19819	3.05914	3.32978	3.33703	3.72667	2.97076	3.14796	3.24276	3.47076	3.04698	3.44546	2.83759	3.28167	2.98067	3.52152	3.30162	3.30596	2.897	3.37412	3.05597	3.36994	3.39782	3.18138	3.18414	3.31571	3.04795	3.37503	3.44613	3.04434	2.91934
ENSMUSG00000006476	6.61981	10.5653	9.35177	9.06211	10.205	7.80514	6.47016	10.4814	9.83879	9.80791	9.92997	7.74859	6.40604	10.3582	9.99118	9.23107	9.96105	7.82028	6.59637	10.295	9.56946	9.808	9.85084	7.9661	6.59533	10.3543	9.59117	9.22276	9.69382	7.90153	6.684	10.1488	9.20811	9.05556	9.68109	7.90366	6.65152	10.353	9.66123	9.58673	9.87457	7.73616	6.57243	10.4696	9.58053	9.57087	9.63709	7.82701	6.52394
ENSMUSG00000006494	4.17602	5.26407	4.9232	4.72503	5.46987	4.38829	4.17938	5.23667	4.62435	5.02808	5.56657	4.50589	4.31594	5.27488	4.64	4.65561	5.43	4.39128	4.31107	5.26435	4.54578	4.73442	5.47433	4.29811	4.24753	5.21674	4.5039	4.42274	5.54032	4.36428	4.12594	5.18293	4.72229	4.5801	5.41877	4.32405	4.34854	5.34783	4.6574	5.18054	5.40194	4.52001	4.3693	5.17123	4.55077	5.06437	5.4294	4.53469	4.27415
ENSMUSG00000006498	5.18703	4.84963	5.14378	5.39043	4.94934	4.79879	5.32974	5.17752	5.01849	5.26171	4.88104	4.83545	5.41316	5.03399	4.79142	5.37548	4.92679	4.89621	5.39186	4.98081	4.81752	5.02371	4.99775	4.88327	5.34849	4.79322	4.89169	4.95299	4.71089	4.66758	5.27069	5.0897	5.01704	5.19141	4.87052	4.99942	5.41807	5.09895	4.88823	4.71416	4.9607	5.23697	5.57838	5.29199	4.90363	5.10968	5.08383	5.12861	5.46433
ENSMUSG00000006517	5.12294	4.69067	5.0523	5.25479	5.02126	6.59233	5.15263	5.07619	5.33167	5.26171	5.06853	6.60991	5.03836	4.97758	5.22023	5.23989	5.16219	6.64654	4.98478	5.28458	5.68943	5.491	5.20544	6.73112	4.99064	5.32515	5.80931	5.58318	5.07809	6.84845	4.66797	5.00532	5.25218	5.21323	4.95008	6.30084	4.03583	4.41346	4.54498	4.54695	4.47063	5.20763	4.42614	4.22462	4.70242	4.64437	4.55584	5.42563	4.45547
ENSMUSG00000006519	2.04698	2.10467	1.93787	2.44836	2.40915	2.22004	2.00676	1.98729	1.66785	2.59988	2.16806	1.79573	1.69735	2.229	1.47853	2.44071	2.41062	1.85959	1.80779	2.13499	2.3897	2.4709	2.62264	2.03598	2.20059	2.15477	2.40023	2.41013	1.77271	1.72792	2.35145	2.05753	2.31534	2.78774	1.87671	1.699	1.61183	2.1258	1.93728	2.02769	1.57182	2.38045	1.94926	1.98	2.01383	2.14228	1.41401	2.12606	1.8298
ENSMUSG00000006522	6.76735	4.26976	6.88945	5.82165	5.15197	7.36477	6.69831	4.28369	6.92668	5.16791	4.79774	7.55577	6.48195	4.23113	6.23229	5.37548	4.77011	7.36008	6.85915	4.8561	6.97175	5.13006	5.2141	7.57549	6.98575	4.96391	6.79305	5.59361	5.28342	7.65389	6.98536	4.99441	7.11764	5.9635	4.67182	7.74483	6.98259	4.54412	6.78271	4.77753	5.1028	7.56742	6.86925	4.15273	6.8924	4.71449	4.87073	7.68312	7.09672
ENSMUSG00000006526	4.65744	4.16937	4.39127	4.5259	4.49855	4.71183	4.56888	4.42368	4.59184	4.73696	4.59451	4.89115	4.5925	4.33239	4.57116	4.59174	4.55928	4.80957	4.5318	4.34891	4.53339	4.56938	4.44112	4.79612	4.43799	4.42739	4.73038	4.63546	4.45387	4.82303	4.44981	4.59033	4.6519	4.64218	4.35851	4.71441	4.41859	4.16086	4.40475	4.4087	4.36176	4.20074	4.50585	4.41157	4.50358	4.58411	4.30803	4.63539	4.51508
ENSMUSG00000006527	5.18703	5.03221	5.42196	4.74661	4.51857	4.85669	5.2811	5.00523	5.01113	4.60895	4.91055	4.68991	5.23484	4.66303	5.03454	4.61838	4.92404	4.80361	5.29871	4.89968	5.01749	4.36132	4.91511	4.80172	5.17977	5.0574	4.80621	4.50457	4.89845	4.70715	5.01521	4.87108	5.02374	4.53461	5.00557	4.60674	5.43507	5.14314	5.04998	5.15988	5.10573	5.01477	5.28133	4.94109	5.21323	4.88922	5.06068	4.81006	5.25885
ENSMUSG00000006567	2.13626	1.93893	2.87579	2.57169	2.25061	2.45238	2.00676	2.4122	2.18626	1.77434	2.05177	2.58517	2.10718	2.19499	2.33274	2.11689	1.76728	2.83957	2.13622	2.10221	2.43034	1.8787	2.20238	3.02788	2.52709	2.03729	2.30693	2.29219	1.71781	2.40715	1.98993	2.18576	2.5189	2.45484	1.26095	2.39908	1.93229	1.90583	2.26389	1.25301	1.67038	2.52585	1.91229	1.72934	2.14262	1.29716	1.6802	2.55791	2.16359
ENSMUSG00000006575	7.93432	8.04005	7.66644	7.81038	8.54168	7.37849	7.87121	7.96858	7.84255	8.45987	8.44593	7.43212	7.72113	8.06792	7.91739	8.02418	8.47204	7.56393	7.78394	8.08588	7.93809	8.19045	8.44734	7.65272	7.96211	8.06177	7.99634	8.01749	8.37996	7.76715	7.98726	8.06894	7.90289	8.07863	8.31596	7.75514	7.80861	7.99316	7.83766	8.24448	8.19399	7.23409	7.76066	8.06263	7.92326	8.36462	8.29252	7.45226	7.72427
ENSMUSG00000006576	6.73096	6.76011	7.1481	7.23933	7.54817	7.06662	6.68874	6.45859	7.07635	7.47136	7.41781	7.04314	6.79734	6.81529	7.27933	7.45066	7.38108	7.08682	6.91443	6.77128	7.21553	7.37557	7.62922	7.19757	6.92853	6.784	7.24526	7.38058	7.52055	7.24659	6.77335	7.06792	7.23255	7.48649	7.51212	7.31963	6.82061	6.81941	7.2708	7.42455	7.59401	6.98494	6.69926	6.66585	7.04301	7.24285	7.44433	7.08076	6.80991
ENSMUSG00000006585	2.42654	0.311512	0.730655	0.834033	-0.302808	1.14842	2.19673	-0.568076	0.663343	1.14616	0.44541	0.997619	2.38242	0.253872	0.700307	1.14978	0.83272	1.55326	1.85615	0.467558	1.16737	0.657762	1.07111	1.71809	2.07298	0.578172	1.13329	0.878453	1.05479	1.86146	2.28861	0.587468	1.32968	0.66433	1.14088	1.9804	2.36963	0.22171	0.537436	0.901328	0.652077	1.77089	2.63384	-0.601073	0.895124	0.803863	0.664363	1.93813	2.49888
ENSMUSG00000006586	4.13328	4.60102	4.07583	4.17616	4.00456	3.44634	4.19855	4.42719	4.16671	4.65721	4.27602	3.20669	4.31594	4.68158	3.98041	4.68472	3.93972	3.53043	4.46711	4.54764	4.03736	4.73863	4.31384	3.53137	4.48052	4.45055	3.99704	4.69088	4.08235	3.59869	4.40311	4.5492	4.12073	4.5801	4.41999	3.68894	4.12932	4.76563	4.4411	4.58286	4.69014	3.81155	4.01115	4.40206	4.1859	4.54891	4.57639	3.71416	4.19375
ENSMUSG00000006589	4.75732	5.00451	4.99298	4.78882	5.50039	4.53059	4.75738	5.10931	4.98132	5.05125	5.27391	4.57129	4.67002	5.19108	4.9181	4.96532	5.4645	4.80061	4.55396	5.01863	4.99056	5.02025	5.2398	4.82667	4.80228	5.19634	4.99001	4.92354	5.29519	4.80987	4.84001	5.26143	5.00805	4.99269	5.12905	4.915	4.79291	5.01882	4.80976	4.69788	5.01486	4.55432	4.77403	5.04556	4.9177	4.78833	4.91981	4.62652	4.70108
ENSMUSG00000006599	5.20335	5.20444	4.83305	4.80719	4.94934	4.78181	5.13781	5.11149	4.86372	4.9386	4.92715	4.86008	5.33344	5.10669	4.81022	4.95041	4.80643	4.72373	5.31177	5.00982	4.87508	5.06786	4.89907	4.72416	5.47308	5.09218	4.81471	5.24253	5.07809	4.91807	5.49464	4.98563	4.94115	5.045	5.18072	4.915	5.33295	5.05092	4.91691	5.17761	4.70958	4.49815	5.18968	5.0425	4.78367	4.91285	4.96727	4.3902	5.23541
ENSMUSG00000006611	2.71024	2.22158	2.84257	2.77202	2.53241	2.77189	2.85814	3.16654	2.77806	2.1132	2.19573	2.66723	2.88719	2.73431	1.6881	2.23965	2.34629	2.65312	2.49802	3.23645	1.74157	1.75118	2.20238	2.59633	2.56975	1.84092	1.85839	1.62763	2.17035	2.85435	2.63019	2.84995	2.17782	2.06464	2.43156	3.00034	2.48296	3.12782	2.03567	1.53555	2.05795	3.1368	3.16855	3.15517	1.90506	1.66409	1.58604	2.79802	3.05404
ENSMUSG00000006638	3.41816	3.26948	3.29138	3.60221	3.64354	3.58981	3.30404	3.45465	3.39797	3.64127	3.32475	3.61506	3.34602	3.09864	3.50524	3.71521	3.37297	3.85276	3.60323	3.22888	3.46984	3.62175	3.45873	3.5246	3.40101	3.57775	3.57837	3.56701	3.59599	3.7162	3.64382	3.26724	3.57482	3.60458	3.36552	3.75768	3.34365	3.41264	3.14682	3.40046	3.20302	3.28716	3.40648	3.44173	3.25207	3.40563	3.3539	3.53617	3.33549
ENSMUSG00000006641	4.63136	3.9302	5.00555	4.73706	4.54321	4.57726	4.63839	4.39173	4.97377	4.488	4.55233	4.50589	4.85401	4.28467	4.93874	4.39004	4.41778	4.59841	4.74263	4.36282	5.02856	4.10513	4.38465	4.70634	4.64413	4.0915	4.80051	4.23839	4.59001	4.73178	4.63551	4.58161	4.91494	4.50346	4.54352	4.74859	4.77522	4.73556	4.93741	4.39361	4.78485	4.7921	4.92782	4.65917	4.96104	4.37117	4.70516	4.75416	4.75151
ENSMUSG00000006651	9.49739	10.4141	10.1342	10.6925	10.2998	11.0346	9.38517	10.4487	10.2975	10.82	10.3568	11.0802	9.27644	10.3393	10.3237	10.6714	10.2731	10.9932	9.16727	10.332	10.4016	10.4873	10.2099	10.8282	9.21791	10.3167	10.5195	10.6996	10.4262	10.8136	9.28651	10.3342	10.2657	10.5921	10.2935	10.7344	9.42912	10.4647	10.2974	10.7024	10.462	10.6592	9.33299	10.397	10.1806	10.6459	10.2737	10.745	9.26417
ENSMUSG00000006673	5.97031	6.01504	5.68506	5.66428	5.70642	5.57424	5.93795	5.89063	5.53856	5.63695	5.69934	5.54022	5.8909	5.88217	5.64968	5.6674	5.67228	5.5409	5.93546	5.74499	5.47631	5.76922	5.62004	5.57203	5.96758	5.90961	5.57263	5.65463	5.68149	5.46308	5.83749	5.74526	5.57943	5.61945	5.77867	5.57443	6.05511	5.95659	5.70325	6.01729	5.80411	5.52554	5.98897	6.0449	5.58343	5.85499	5.69489	5.6347	5.92763
ENSMUSG00000006675	5.63721	5.61341	5.65508	5.5158	5.82972	5.6526	5.536	5.53526	5.74483	5.69695	5.88922	5.6693	5.42752	5.74491	5.76397	5.69269	5.71748	5.7383	5.64507	5.74366	5.82642	5.59447	5.88584	5.96065	5.73558	5.86001	5.9458	5.93598	5.94614	5.94306	5.67377	5.79261	5.89802	5.86586	5.87904	6.07405	5.45743	5.76446	5.74747	5.55971	5.6415	5.39675	5.57838	5.80983	5.89107	5.76463	5.61569	5.83084	5.63344
ENSMUSG00000006676	7.33379	7.07069	6.89216	6.87474	6.77536	6.79842	7.0418	6.82441	6.67453	6.80575	6.86611	6.67484	7.14992	6.91921	6.64615	6.77488	6.8063	6.7061	7.3322	6.91268	6.70262	6.82245	6.89611	6.85959	7.33466	6.85733	6.72028	6.60144	6.77641	6.76483	7.29091	6.81629	6.69176	6.69925	6.64015	6.66924	7.45358	7.12334	6.88918	6.93165	6.95234	6.83951	7.32104	7.16472	6.83637	6.89207	7.03236	6.88362	7.07246
ENSMUSG00000006678	3.30719	2.6369	2.22243	2.50573	2.20193	2.83909	3.21896	2.80616	2.36618	2.42844	2.39981	2.13262	3.13477	2.82607	2.58052	2.53961	2.24408	2.97312	3.34821	2.70351	2.29017	2.53038	2.1671	2.67172	3.25183	2.53304	1.9227	2.53654	2.01964	2.42452	3.17298	2.47647	2.06099	1.99916	1.95	2.54451	3.53452	2.84198	2.6714	2.35296	2.72603	2.7496	3.28159	2.78263	2.48254	2.82444	2.65751	2.85988	3.27241
ENSMUSG00000006699	8.9132	8.78343	8.84044	8.86548	8.87559	8.85083	8.9423	8.76004	8.83444	8.77899	8.70445	8.8898	9.02158	8.75519	9.01773	8.77135	8.81521	8.81701	8.88195	8.67005	8.88911	8.75786	8.6627	8.71161	8.86868	8.74332	8.80439	8.79199	8.69665	8.71018	8.94327	8.70612	8.81865	8.65679	8.70407	8.74543	8.94635	8.65376	8.77427	8.73067	8.70271	8.76541	8.87555	8.76231	8.80223	8.58215	8.62154	8.73888	8.88264
ENSMUSG00000006705	4.49092	3.96894	3.63967	4.00767	3.85513	4.41055	4.58839	3.71204	3.45691	4.36129	3.82744	4.22618	4.73495	3.7933	3.47729	4.20153	4.02439	4.27969	4.73618	4.07256	3.61794	4.24779	4.12453	4.39398	4.83105	3.86314	3.58501	4.33599	3.96351	4.20252	4.80001	3.82522	3.49986	3.97752	3.92778	4.27799	4.45794	3.87666	3.60341	4.31571	4.27043	4.48487	4.3727	3.80856	3.19381	4.29148	4.39391	4.27574	4.36766
ENSMUSG00000006711	2.57991	4.7363	4.76672	3.93017	4.24582	4.1311	2.36457	4.54484	4.10355	3.88184	4.50888	4.11944	2.44021	4.51924	4.20149	3.67226	4.0946	4.08688	2.21249	4.26625	3.90424	3.98981	4.20934	3.97007	2.33029	4.33913	3.77117	3.4341	4.20717	3.96795	1.90868	4.07749	4.25216	3.71064	4.19729	4.18677	2.5046	4.36714	4.12531	4.18743	4.1389	4.1114	2.54001	4.50781	4.33412	4.31746	4.13594	4.22962	2.87149
ENSMUSG00000006715	-0.228166	-0.469194	0.824383	0.937724	0.361156	0.833909	0.150556	-0.0175809	0.712553	-0.506794	0.44541	0.836698	0.153377	-0.303895	0.335473	0.468967	0.576479	0.457088	0.0768118	0.518137	0.629771	0.793417	0.277027	0.73809	0.011474	0.266345	1.02027	0.641785	0.244141	0.715456	0.194319	-0.194538	1.00767	0.967936	-0.00999777	0.712301	0.260733	-0.370833	0.737785	0.511811	0.0156179	0.754726	0.291183	0.109308	0.300159	0.803863	0.153689	1.25396	0.820274
ENSMUSG00000006717	3.95896	4.69067	4.47675	4.44902	4.93452	4.42155	4.0304	4.77693	4.65299	4.63547	4.56829	4.43269	3.86691	4.98507	4.83978	4.44636	4.50875	4.91293	4.14584	4.91391	4.80984	4.80435	4.32188	4.70335	4.01652	4.80225	4.83155	4.56939	4.52754	4.79325	3.95436	4.73883	4.65478	4.62781	4.54352	5.11455	4.40715	4.79217	4.83184	4.26133	4.39096	4.72591	4.4489	5.12285	4.78586	4.45255	4.59263	4.91941	4.81297
ENSMUSG00000006720	-0.0487444	1.42932	0.681404	1.12511	0.678351	0.695714	0.251928	1.49359	1.26787	1.60571	1.46149	0.206298	0.220877	1.04707	1.40131	1.38075	1.16657	0.681837	0.723657	1.36	0.845476	1.53592	1.70855	0.305006	0.83694	0.399266	0.854334	0.764967	1.22192	0.535308	0.445432	0.954494	1.7303	0.824105	1.44121	0.109683	-0.217232	1.29671	0.99418	0.511811	0.652077	0.565861	0.775837	1.13569	1.24035	0.875568	1.3	1.05679	0.768965
ENSMUSG00000006728	5.28371	5.41375	5.15058	5.61037	5.2116	5.32944	5.30046	5.43954	5.35897	5.72193	5.45223	5.3245	5.19343	5.3675	5.1541	5.78965	5.5948	5.4037	5.3096	5.41875	5.35489	5.58749	5.33426	5.45598	5.24537	5.46062	5.35102	5.64263	5.17552	5.36527	5.33741	5.46154	5.38657	5.70236	5.22568	5.28983	4.77522	5.08232	5.05936	5.05191	4.98963	4.99305	5.11028	4.97996	5.27073	5.1804	5.05776	4.97637	4.92854
ENSMUSG00000006731	6.12633	7.06455	6.1406	6.54602	7.01088	6.25876	6.18305	6.92209	6.08327	6.97629	7.06858	6.26192	6.08906	6.89756	6.22531	6.92573	6.98263	6.34769	6.12376	6.94943	6.30749	6.95677	7.02239	6.4472	6.05556	7.00218	6.33455	6.8711	7.18839	6.55116	6.23921	6.85719	6.37788	6.63604	7.11339	6.53317	6.25343	7.11285	6.4673	7.37292	7.15672	6.15208	6.26672	7.02998	6.35557	7.31233	7.15494	6.3758	6.21204
ENSMUSG00000006732	1.58584	2.6369	3.34772	2.97253	2.55197	2.88221	1.71879	2.81689	3.32072	3.09643	3.01886	2.99418	1.69735	3.03277	3.04134	2.91607	2.81886	3.20802	2.17486	3.17473	3.09329	3.22568	3.02853	3.26543	2.05808	2.95629	3.39408	3.267	2.94312	3.02348	1.95798	2.93453	3.17791	3.06872	2.91909	3.01289	1.9	2.98176	2.9286	2.88599	2.74123	2.96892	2.08834	2.97449	3.09115	2.92925	2.80413	2.84466	1.726
ENSMUSG00000006736	6.00459	6.24651	6.25968	6.58247	6.42515	6.43471	6.06874	6.10612	6.33872	6.38497	6.28981	6.4545	6.12694	6.22536	6.36658	6.62246	6.43993	6.43806	6.18183	6.02626	6.26318	6.28156	6.24213	6.32215	5.96459	6.09864	6.32665	6.46502	6.41049	6.38586	6.06828	6.19815	6.26073	6.39856	6.21882	6.41873	5.9147	6.17847	6.17844	6.29275	6.42043	6.23901	6.10615	6.27069	6.16823	6.29415	6.30871	6.31637	6.16816
ENSMUSG00000006740	7.83138	7.82526	7.82791	8.25797	7.91819	8.44182	7.74485	7.85242	8.03377	8.08642	7.73516	8.5842	7.8108	7.76805	8.08262	8.04327	7.79477	8.37279	7.66045	7.8437	8.37541	8.25651	7.84094	8.34186	7.68132	7.7646	8.05251	8.24284	7.61041	8.24152	7.72898	7.77831	7.91015	8.35537	7.72544	8.16744	7.72352	7.68788	8.1492	8.23464	7.92953	8.80535	7.73541	7.6966	7.8956	8.19521	7.74321	8.72207	7.84841
ENSMUSG00000006763	4.02724	3.11396	3.15371	2.88875	3.02756	3.10787	4.01246	3.09779	2.89991	3.09643	2.96361	2.84701	4.0909	3.29607	2.5629	2.747	2.9545	2.94087	4.18896	3.29564	2.71984	2.91952	3.02853	2.94927	4.14195	3.10967	2.68613	2.90127	3.06908	2.92927	4.0216	3.04855	2.97145	3.01453	2.96696	2.90927	3.837	2.95068	3.26511	3.06172	2.52995	3.00658	3.87367	3.33583	2.91	2.91231	2.89857	2.91919	3.86771
ENSMUSG00000006764	0.342856	0.976073	-0.380238	-0.387961	1.39333	-1.657	0.435519	0.643767	-0.622518	2.65278	1.15823	-1.39216	0.406273	0.604189	-0.717184	0.400442	1.00928	-1.5933	0.231457	0.86932	-0.00240241	0.727183	0.463047	-1.23648	0.690022	0.925419	-0.746981	0.98366	1.18191	0.0891608	0.577484	0.587468	-0.507649	0.0398682	0.81443	-0.323228	-1.19142	0.964712	-0.52572	0.719676	0.8332	-0.778198	-0.03007	0.830085	-1.34632	0.875568	0.153689	-0.495488	-0.910885
ENSMUSG00000006782	9.24231	9.59825	10.1092	10.9853	9.35732	11.2222	9.17588	9.81202	10.3002	10.4223	9.06743	11.2369	9.34517	9.80882	10.738	10.7987	9.20067	11.3242	9.06923	9.61356	10.704	10.3837	8.98815	11.0019	9.15714	9.60901	10.7443	10.8421	8.66889	11.1106	9.14423	9.56668	10.351	10.8868	8.99307	11.0506	8.45976	8.39176	9.55545	9.00669	8.28787	10.163	8.35372	8.70812	9.07248	9.319	7.98684	10.2546	8.44112
ENSMUSG00000006800	5.29483	7.06119	6.6295	6.94745	6.55076	7.40599	5.21986	6.86828	6.56993	6.60339	6.76123	7.40248	5.07531	7.30982	6.6037	6.6234	6.3989	7.27264	5.22927	7.05276	6.70952	7.01345	6.55603	7.2686	5.30497	7.30296	6.79734	6.90833	6.71203	7.28275	5.08899	7.21653	6.6213	6.7532	6.70422	7.32593	4.74827	6.98321	6.22088	6.13234	6.36387	6.71425	4.81966	6.84058	6.10025	6.42836	6.3415	7.00664	4.7045
ENSMUSG00000006818	7.31103	7.29118	7.2519	7.17668	7.15533	7.27864	7.41061	7.25911	7.35875	7.11235	7.29489	7.37466	7.47812	7.23907	7.43575	7.21038	7.21933	7.39422	7.32953	7.2038	7.32016	7.13097	7.14983	7.35642	7.31286	7.33339	7.23316	7.0445	7.3111	7.30695	7.30725	7.29949	7.14813	7.01712	7.31872	7.34777	7.53731	7.33668	7.35371	7.29047	7.35375	7.2771	7.44473	7.12842	7.36058	7.21332	7.29235	7.28126	7.37607
ENSMUSG00000006850	2.77522	2.68424	2.91892	2.93125	2.95596	3.13486	2.64173	2.50804	2.55339	2.70381	2.61999	2.90228	3.00675	2.85902	2.73011	2.78781	2.64258	2.96245	3.18743	2.78838	2.83531	2.71258	2.68631	3.10243	3.15711	2.6577	2.75839	2.95401	2.63775	2.97714	3.25416	2.52577	2.56865	2.82601	2.30691	3.13275	2.81278	2.47061	2.55679	2.52898	2.49451	3.10243	2.79485	2.61166	2.74848	2.66158	2.2704	2.79802	2.66246
ENSMUSG00000006906	4.87501	4.92792	4.939	4.97907	4.70044	4.90453	4.98792	4.8623	4.93542	4.65721	4.86605	4.89797	4.82989	4.95235	5.06615	5.00912	4.62854	5.1022	4.90658	4.81876	4.95618	4.81635	4.70366	4.8539	4.93463	4.95043	4.9724	4.90357	4.82568	4.74912	5.04594	4.76985	5.02597	4.92084	4.60532	4.78198	4.79291	4.78337	4.73559	4.58729	4.60961	4.79927	4.6946	4.79978	4.8935	4.84748	4.67879	4.8789	4.63097
ENSMUSG00000006920	6.34006	6.29305	5.94058	5.86614	5.79936	6.0394	6.38415	6.09954	5.78708	5.95742	5.91129	5.99424	6.27819	6.19879	5.80014	5.89925	5.73486	6.02005	6.63152	6.0893	5.86893	5.90461	5.81923	5.99774	6.47917	6.24713	5.89328	5.93762	6.00178	5.96548	6.61588	6.08038	6.00919	5.89015	5.83619	5.87871	6.45022	6.47905	6.03001	6.19605	6.15135	6.20837	6.45924	6.37887	6.0923	6.08414	6.00038	6.27156	6.44646
ENSMUSG00000006930	5.52006	6.11666	9.07424	8.27519	7.2025	7.58466	5.45328	6.18591	8.59466	6.91084	7.16795	7.54333	5.40955	7.09088	8.20765	8.19036	7.28515	7.52141	5.48322	6.28638	8.29677	6.79037	7.40391	7.5759	5.5064	6.69144	8.06622	7.01533	7.51201	7.59805	5.52767	7.14636	8.95775	7.6921	7.11737	7.67101	6.00286	7.17411	8.37317	6.61132	7.63272	7.56952	5.85413	6.60603	8.62678	6.25183	7.68099	7.86804	5.66536
ENSMUSG00000006931	3.50213	3.64334	4.48753	4.37398	3.81522	4.39202	3.52265	3.93039	4.60819	4.04244	3.45065	4.53241	2.97778	3.566	4.24081	3.94308	3.64442	3.83532	3.53803	3.88777	4.71707	4.00386	3.71225	4.46634	3.67452	3.93059	4.58562	4.22235	3.61113	4.60801	3.66871	3.87838	4.68047	4.59863	3.39207	4.47231	3.43662	3.57087	4.18226	3.49774	3.55229	4.00379	3.50289	3.60811	4.05019	3.77726	3.37283	4.18803	3.12717
ENSMUSG00000006932	8.95126	8.96808	9.20402	8.95406	9.05977	8.47256	8.91358	8.88452	9.11368	8.86043	9.02239	8.48303	8.99034	9.10519	9.24069	8.92332	9.02431	8.47485	8.92863	8.95875	9.03405	9.01933	9.10154	8.32275	8.98416	8.94554	9.00707	8.9985	8.97643	8.29356	8.99856	8.95713	9.10426	8.95627	9.0144	8.35629	9.00872	8.95423	9.24178	8.73915	8.82075	8.62393	8.94398	8.83897	9.25491	8.67001	8.75577	8.47643	9.06336
ENSMUSG00000006941	6.59359	6.93663	6.58751	6.35399	6.64711	6.87913	6.56246	6.69002	6.64552	6.43491	6.45703	6.84494	6.53263	6.86007	6.88822	6.57661	6.58984	6.90097	6.58206	6.68605	6.76552	6.28732	6.3727	6.98496	6.46441	6.87812	6.52179	6.18793	6.47398	6.94715	6.58679	6.81443	6.57412	6.37079	6.56341	6.98652	6.67914	6.90296	6.63596	6.34205	6.51631	6.84212	6.62337	6.92434	6.69651	6.31041	6.47666	7.2397	6.88863
ENSMUSG00000006958	4.00031	4.94259	2.22243	1.88234	4.32184	2.33313	4.15013	4.62642	1.96044	3.75047	4.18922	2.20034	4.04041	4.67542	1.92722	2.27835	4.21206	2.09269	4.31972	4.92567	2.31931	3.74402	4.36921	2.84456	4.37925	4.86393	2.27444	2.2294	3.92767	2.54059	4.39418	4.79521	1.97134	2.33612	3.86601	2.57868	4.10828	4.89641	2.19743	4.05305	4.09225	2.71968	4.12863	4.94109	2.29819	3.58745	4.12482	2.29231	4.11376
ENSMUSG00000006998	7.69398	7.69988	7.78811	7.68374	7.83781	7.95844	7.71603	7.58291	7.77647	7.7919	7.80165	8.07189	7.80222	7.87832	7.96176	7.8233	7.75855	8.08136	7.56504	7.50706	7.56186	7.59223	7.45188	7.71975	7.51974	7.50455	7.59111	7.61817	7.56205	7.85144	7.49049	7.58035	7.62425	7.49443	7.53364	7.90997	7.9305	7.76098	7.82258	7.75777	7.75709	7.95698	7.89464	7.90283	7.74736	7.69736	7.8437	8.28961	7.83639
ENSMUSG00000007021	6.70201	7.61807	8.1094	7.47158	7.72764	7.01246	6.66021	7.47227	8.15999	7.65003	7.93202	6.96337	6.63594	7.48366	7.99458	7.72516	7.80304	6.88341	6.69355	7.4573	8.13253	7.54675	7.79149	7.07102	6.60177	7.65919	8.17637	7.42212	7.87904	7.2374	6.72136	7.7465	8.28861	7.64828	7.78298	7.15171	6.27562	7.66053	7.83288	7.70171	7.72065	6.73309	6.43093	7.45647	8.2041	7.47807	7.60149	6.9703	6.26045
ENSMUSG00000007029	5.74048	5.33992	5.17079	5.08262	4.8891	5.51725	5.59748	5.23667	5.15381	5.11233	5.25102	5.43638	5.50403	5.27284	5.08788	5.1436	5.12433	5.5174	5.63297	5.32775	5.23383	5.21104	5.26921	5.71995	5.63999	5.23687	5.39513	5.22117	5.03383	5.6296	5.66513	5.36326	5.23879	5.23709	5.23059	5.63253	5.50651	5.24057	5.17181	4.99639	5.1348	5.56393	5.60469	5.29969	5.21486	5.21018	5.19699	5.50762	5.28419
ENSMUSG00000007030	4.42664	-1.70155	-0.380238	-0.306699	-0.801425	4.56739	4.46978	-1.10283	-0.296196	-0.670448	-1.46976	4.54114	4.41654	-1.42236	-1.11073	-0.00161312	-0.983451	4.71422	4.71667	-1.74977	-0.154376	-0.0657143	-1.03182	4.75337	4.65159	-1.59005	-0.393781	-0.330318	-0.871674	4.95738	4.24327	-2.02857	-0.993536	-0.907587	-0.438455	4.62321	4.24951	-1.02099	-0.317025	-1.09453	-0.942285	4.63667	4.18396	-1.39733	-0.946214	-0.15097	-0.367843	4.52039	4.18888
ENSMUSG00000007036	7.834	6.15497	6.07418	6.07955	6.16906	6.55867	7.88508	6.15558	6.22143	6.14451	6.26472	6.58901	7.69392	6.06747	6.00813	6.15332	6.32258	6.56249	7.68031	6.14266	6.13791	6.22418	6.20348	6.5221	7.69794	6.20007	6.2198	6.08677	6.37434	6.69587	7.76982	6.12405	6.18797	6.18577	6.31674	6.48668	7.68674	6.12147	6.0572	6.2417	6.15135	6.30849	7.71073	5.99833	6.09407	6.14435	6.15185	6.41754	7.62946
ENSMUSG00000007038	5.52243	5.61188	5.23834	5.18451	5.49788	5.63222	5.59386	5.59883	5.45969	5.19491	5.43057	5.6248	5.37478	5.57844	5.56812	5.0683	5.31075	5.55517	5.58894	5.60284	5.52403	5.09766	5.42851	5.82825	5.51188	5.6325	5.66482	5.26879	5.54032	5.95804	5.65271	5.53862	5.52848	5.18652	5.50844	5.81563	5.49844	5.56687	5.29213	5.29864	5.4628	5.3825	5.48862	5.60336	5.36615	5.34417	5.36707	5.52204	5.61358
ENSMUSG00000007039	5.68132	3.78577	3.95151	4.41947	4.35005	5.50178	5.67139	3.98375	3.79061	4.5728	3.95433	5.42227	5.6882	4.08091	3.89848	4.6259	4.30384	5.5409	5.74956	4.16275	4.26787	4.4817	4.50608	5.37935	5.61348	4.04153	4.30916	4.5265	4.1513	5.50654	5.76432	4.27423	4.09124	4.55753	4.09329	5.09992	5.37761	3.61118	3.62885	3.7317	3.82616	4.8135	5.22779	3.4874	3.38531	3.90269	3.83529	4.78637	5.30685
ENSMUSG00000007041	5.06402	3.71915	3.60707	3.90053	3.74898	3.7497	5.05783	3.52833	3.41293	4.18694	3.86238	3.58159	4.84066	3.50484	2.87994	4.0307	4.01407	3.85852	4.85397	3.73578	3.51463	3.95406	3.77217	3.77305	4.93463	3.44565	3.31642	3.92499	3.5178	3.91363	4.8531	3.63613	3.129	4.01112	3.5808	3.55802	5.08626	3.41264	3.32858	3.52569	3.71509	4.47147	4.80965	3.36549	3.01841	3.70036	3.47269	3.68028	4.91974
ENSMUSG00000007050	3.31267	2.78538	2.6123	3.02055	2.9412	2.8281	3.50223	2.38361	2.73107	2.92064	2.98755	2.86103	3.35356	2.76941	2.29054	3.0563	2.94367	3.12435	3.45412	2.80884	3.07631	2.77947	2.89476	3.12942	3.25837	2.67091	2.92464	3.18113	2.84407	3.17485	3.60823	2.68615	2.79455	2.70803	2.49824	2.92263	3.44784	2.97147	2.9286	2.73455	3.34905	2.89053	3.39313	2.39868	3.11227	3.10362	3.04732	2.69997	3.42936
ENSMUSG00000007080	1.65653	1.65991	1.21891	2.07659	1.43606	2.22004	1.96258	1.92912	1.48167	2.00885	1.97402	2.10933	2.12491	1.93137	1.47853	1.6987	1.4375	2.42348	2.51318	1.94472	1.8653	1.6113	1.87083	2.58337	2.35489	1.99591	2.11845	1.41837	1.71781	2.55643	2.16809	1.86025	1.54385	2.02132	1.97363	2.32047	2.11217	1.45272	1.30944	1.64153	1.22785	2.06067	1.79532	1.56863	0.895124	1.85357	1.4501	2.46146	1.92662
ENSMUSG00000007097	10.7276	10.4073	10.5845	10.6227	10.6503	11.4369	10.5489	10.2677	10.8436	10.7364	10.5003	11.57	10.5878	10.2363	10.8897	10.5825	10.5407	11.5535	10.6284	10.5473	11.0609	10.6168	10.8876	11.5544	10.7689	10.4	11.0585	10.7181	10.7095	11.6002	10.5895	10.4081	10.6363	10.6564	10.645	11.5411	10.965	10.4565	10.9607	10.5679	10.8065	11.8172	10.7492	10.4122	10.7142	10.7999	10.6438	11.5484	10.8257
ENSMUSG00000007207	3.15069	6.82293	6.1587	5.82954	8.43775	4.59681	2.92873	6.49664	6.08911	7.88282	8.4679	4.44205	3.0445	6.72878	5.79826	6.37151	8.53381	4.43052	3.63129	6.65319	6.02413	7.07549	8.49078	4.84307	3.46454	6.6628	5.90128	6.30167	8.62411	4.5259	3.49031	7.17898	6.3318	5.87654	8.55812	4.71825	1.44282	6.8478	5.5977	8.47907	8.41887	4.13991	1.62298	6.64383	6.29835	8.19565	8.29407	4.2814	1.87902
ENSMUSG00000007216	3.10719	2.78538	3.15371	3.16999	2.73422	3.00433	2.99602	2.75126	3.28863	3.2531	2.95554	3.06855	2.62598	2.59779	2.96289	3.13221	2.65591	3.19896	3.14912	2.91646	3.43031	3.29591	3.15995	3.18194	3.04065	2.85577	3.32438	3.36762	2.77852	3.26439	2.89778	3.2005	3.20962	3.54465	2.90688	3.07406	3.545	2.58296	3.14682	2.95613	3.04052	2.87704	2.86424	2.56129	3.19381	2.97894	2.84536	2.94795	2.71762
ENSMUSG00000007279	-0.0487444	1.81681	2.3222	0.76052	0.447229	-1.42906	0.150556	1.19762	2.52612	-0.85507	0.248138	-0.595127	0.0825631	1.55594	2.73011	0.656941	0.118276	-0.985725	-1.12656	1.54212	2.06778	0.508016	0.20928	-0.316741	-0.796834	0.925419	2.3698	0.507096	0.391726	-0.000719894	-0.252174	1.02477	2.30069	0.351054	0.244243	-1.15316	-0.0820987	1.42284	2.3118	-0.699926	-0.199672	0.0924637	-0.03007	1.87393	2.59686	-0.081423	1.13245	-0.659366	-0.609889
ENSMUSG00000007338	5.71068	5.64515	5.81776	5.63758	5.82571	5.43094	5.84062	5.64021	5.90952	5.63695	5.56657	5.48923	5.69564	5.59484	6.05929	5.73157	5.81281	5.6413	5.75754	5.58664	5.86647	5.75682	5.56011	5.56874	5.75534	5.66091	5.89194	5.71698	5.69221	5.60315	5.84297	5.68957	5.93406	5.6799	5.81018	5.62846	5.659	5.76446	5.80161	5.4078	5.59625	5.3438	5.83574	5.80803	5.83499	5.57034	5.58152	5.52204	5.95515
ENSMUSG00000007411	6.36732	6.33258	5.74471	5.85735	6.09433	6.02625	6.30822	6.18695	5.74483	5.96964	6.07572	5.7896	6.31533	6.20093	5.84639	5.88991	6.01255	5.864	6.38603	6.20478	5.72526	6.09719	6.01794	5.79773	6.33053	6.25373	5.79792	5.99695	6.08276	5.93247	6.3247	6.17805	5.67482	5.91551	6.04015	5.89914	6.11962	6.09329	5.85782	6.07675	5.95676	5.69847	6.1305	6.06161	5.7066	5.96078	6.014	5.71847	6.09192
ENSMUSG00000007415	6.12399	6.18201	6.27532	6.38719	6.54223	6.47488	6.0774	6.13536	6.42152	6.62009	6.42743	6.4429	6.15633	6.07451	6.54657	6.46779	6.51134	6.49284	5.96194	6.04579	6.26786	6.48063	6.44536	6.21282	6.07604	6.12167	6.3375	6.50643	6.26491	6.29553	6.1341	6.1459	6.20381	6.42477	6.391	6.37199	6.17464	6.14683	6.34982	6.60915	6.59997	6.3974	6.07303	6.21203	6.33849	6.64838	6.29638	6.37448	6.09583
ENSMUSG00000007440	1.09426	1.12072	0.630412	0.161505	0.747837	1.37664	1.35862	0.866747	0.194237	0.301115	1.39144	0.945948	1.28923	0.604189	0.249966	0.172864	0.9237	1.00659	1.59633	1.21423	0.199197	0.151875	0.866416	0.913981	0.97027	0.925419	0.391851	0.10233	0.761019	0.65787	0.845429	0.880621	0.592501	-0.357441	1.22202	0.772598	0.905992	0.879275	0.537436	0.843282	1.31168	1.4079	0.968241	1.13569	0.862249	1.10171	1.21866	0.888928	0.86982
ENSMUSG00000007458	6.80625	6.98881	7.19546	7.04065	6.8893	7.31598	6.89478	6.8824	7.03099	6.87603	6.65063	7.35931	6.91155	6.83406	7.09546	7.0151	6.76614	7.3225	6.71501	6.80158	7.00968	6.74924	6.61203	7.12343	6.83819	6.84354	6.98347	6.86595	6.63079	7.11636	6.83238	6.76396	7.10663	6.88893	6.64568	7.29672	7.05769	7.10875	7.1348	6.98715	6.93261	7.46069	6.97108	7.21717	7.09655	6.99174	6.86619	7.45477	7.17087
ENSMUSG00000007476	4.76333	4.04796	4.9701	4.69821	4.11387	5.14922	4.9787	4.04894	5.22124	4.51683	4.32068	5.34957	4.71461	4.17553	4.93874	4.74122	4.34557	5.34125	4.98206	4.38343	5.4682	4.45637	4.55466	5.52198	4.98867	4.48086	5.52681	4.79212	4.59382	5.57814	5.24278	4.44733	5.30084	4.95865	4.62037	5.56807	5.38928	4.29475	5.20813	4.55601	4.71344	5.32653	5.00886	4.33867	5.15504	4.42593	4.40314	5.45097	5.28419
ENSMUSG00000007480	0.932762	0.634307	-0.184923	0.373593	-0.450657	2.30171	0.202132	0.594715	0.0485313	0.301115	0.248138	2.22223	0.717992	0.318489	-0.408307	-0.430394	-0.32988	2.01222	0.963253	0.981717	0.319472	-0.0657143	0.463047	1.89629	0.437104	-0.825418	-0.502183	-0.607597	0.705668	2.5721	0.845429	0.587468	-0.144823	0.484631	0.0798204	1.72974	-0.217232	0.150564	-1.06374	-1.09453	-0.199672	2.30186	0.601	-0.45567	-1.06766	-0.468484	-0.643964	2.24674	0.347312
ENSMUSG00000007564	8.92421	9.38237	9.12319	9.04116	9.11649	9.12633	8.94951	9.28883	9.22213	9.2077	9.25241	9.05286	8.93174	9.28962	9.21236	9.18439	9.15446	9.09184	8.9258	9.20813	9.14771	9.22212	9.08421	9.05826	8.90153	9.32791	9.1883	9.04463	9.23438	9.15693	9.02615	9.26495	9.17612	9.06958	9.1827	9.20768	8.93967	9.34176	9.16764	9.18541	9.21159	8.91109	8.96853	9.32233	9.22663	9.02996	9.10021	9.04565	8.91563
ENSMUSG00000007570	3.37164	3.3524	3.10785	3.26609	3.38464	3.22973	3.02495	3.34026	3.23069	3.51361	3.24755	3.16209	3.21972	3.24712	3.3392	3.59004	3.2727	3.03552	3.38987	3.43378	3.19113	3.4164	3.20413	3.34435	3.18482	3.3255	3.53102	3.54998	2.85683	3.30247	3.34345	3.35169	3.48049	3.66211	3.19512	2.98767	3.39089	3.14623	3.34403	3.19533	3.30882	3.11398	3.2523	3.40411	3.29582	3.53305	3.46389	3.19592	3.08583
ENSMUSG00000007589	4.61148	3.52483	3.33184	3.22568	3.74048	3.89362	4.72689	3.51521	3.48551	3.46514	3.56113	3.76423	4.66093	3.222	3.78147	3.56678	3.60373	4.09178	4.7232	3.43378	3.67542	3.74402	3.6043	4.17397	4.57776	3.55655	3.54471	3.56701	3.69168	4.19241	4.73078	3.56717	3.58695	3.52152	3.55753	4.26756	4.82766	3.48672	3.43336	3.56213	3.37851	4.19531	4.75327	3.54038	3.55434	3.73451	3.74376	4.17592	4.62376
ENSMUSG00000007594	7.4537	6.95363	6.78549	6.2737	6.40781	7.9988	7.35615	6.74515	7.158	5.8558	6.74259	8.06661	7.40201	6.76763	7.27053	5.88521	6.39691	8.09058	7.24409	6.75819	7.38319	6.28732	6.50485	8.17404	7.33118	6.86955	7.34005	5.87917	6.77473	8.12683	7.2515	6.78056	6.89803	6.2185	6.73392	8.08141	7.79276	7.22099	7.17421	6.95067	6.96938	8.08497	7.62228	7.13847	7.01897	6.99073	6.77933	8.11314	7.50906
ENSMUSG00000007603	5.64701	5.3157	5.23194	5.38891	5.545	5.20759	5.51703	5.15443	5.31185	5.49448	5.41594	5.06168	5.33344	5.18459	5.29684	5.42591	5.6999	5.18254	5.68242	5.20962	5.3084	5.34129	5.56011	5.59319	5.64872	5.32306	5.38945	5.29202	5.39916	5.26277	5.82868	5.29025	5.52218	5.44603	5.26451	5.41806	5.67101	5.28693	5.44496	5.38509	5.34835	5.04223	5.73215	5.35002	5.48294	5.43745	5.49996	5.33052	5.65833
ENSMUSG00000007610	3.59504	3.28491	3.43202	3.62827	3.6252	3.85626	3.63951	3.48861	3.79632	3.52311	3.86238	3.83695	3.45516	3.78761	3.66242	3.59771	3.7414	3.91494	3.54542	3.84383	3.78395	3.75237	3.82405	4.04759	3.47018	3.89163	3.68109	3.72709	3.71289	4.13025	3.66871	3.73377	3.44096	3.64794	3.5961	4.01645	3.49183	3.57087	3.49691	3.68289	3.47258	3.58139	3.50289	3.75727	3.46957	3.74412	3.72179	3.78761	3.37033
ENSMUSG00000007613	4.0239	5.14858	4.50179	5.02493	4.73935	4.79597	4.01246	5.17544	4.52798	4.899	4.77499	4.71327	4.10437	4.91888	4.41296	4.848	4.64534	4.58804	3.69913	4.8853	4.69222	4.89764	4.95185	4.48736	4.15602	5.01141	4.76002	4.80653	4.69322	4.43025	3.86241	4.83487	4.593	4.82333	4.83549	4.38809	3.93586	4.71721	4.33304	4.75015	4.94109	4.59608	3.96676	4.54716	4.4603	4.82049	4.62456	4.56286	3.79903
ENSMUSG00000007617	5.76967	7.68396	5.00053	7.17004	7.96818	4.65702	5.48225	7.54589	5.17591	7.69276	7.98872	4.58824	5.65503	7.17454	4.96245	7.47949	7.79666	4.3793	5.7859	7.37651	5.22808	7.74125	7.81696	4.34876	5.63999	7.34734	4.82596	7.67278	7.90077	4.40859	5.62245	7.00194	5.08059	7.06923	7.91124	4.30886	5.55137	7.34616	6.23338	8.96498	8.46308	4.55007	5.57247	7.37679	5.01625	8.35818	8.1223	4.42643	5.38774
ENSMUSG00000007646	3.09452	2.06945	2.73806	2.30059	2.04514	2.37901	3.06032	2.07932	2.78957	1.9537	1.92527	2.08564	2.85568	2.17767	2.43314	1.98271	1.76728	2.29331	3.26111	2.40065	2.65272	1.5741	1.91403	2.80046	3.26487	2.34807	2.52975	2.14118	2.36155	2.72012	3.2995	2.53783	2.70839	1.85857	2.25001	2.59547	3.28235	2.34877	2.84424	1.80251	2.49451	2.5768	3.15279	2.1487	2.94966	2.00514	2.22946	2.74983	2.8836
ENSMUSG00000007653	7.15459	6.70309	6.1587	5.17039	5.70424	3.80116	7.0572	6.54263	5.57893	4.9279	6.14919	3.67975	7.46034	6.07099	6.39921	4.59174	5.65247	3.80578	7.32148	6.19606	5.87631	5.08118	6.04855	3.62917	7.18452	6.32857	5.60891	5.00702	6.2957	3.76474	6.69252	6.0193	5.46421	4.88505	6.39209	3.49678	7.14724	6.26837	6.3383	6.24591	6.16409	3.89423	7.19202	6.2602	5.99708	5.92108	6.37474	3.54561	7.29904
ENSMUSG00000007655	4.39856	5.0436	4.26323	4.81174	4.65595	4.84038	4.09322	4.9551	4.61791	4.91713	4.49781	4.81399	4.1656	4.83578	4.48022	4.75844	4.83014	4.7795	4.01884	4.801	4.65555	4.80033	4.95702	4.76776	4.11701	4.80824	4.73636	4.60692	4.57464	4.84577	4.19268	4.83731	4.52216	4.80429	4.62037	4.68334	4.13627	4.41726	4.35607	4.35778	4.60961	5.74748	3.95772	4.60218	4.20242	4.52402	4.33723	4.84871	3.92157
ENSMUSG00000007656	6.26428	7.0266	6.65524	8.3068	8.84172	6.8366	6.44763	6.97396	6.71735	8.96152	8.77134	6.96093	6.55488	6.85054	6.7393	8.60884	8.7059	6.83963	6.47388	7.07246	6.84721	8.89357	8.54246	6.75442	6.44449	7.0113	6.63808	9.00164	8.78984	6.80186	6.44341	7.1434	6.83589	8.52416	8.76964	6.71797	6.34172	6.9124	7.59909	9.40304	8.91674	6.76274	6.4728	7.03075	6.53054	9.22165	8.66345	6.83247	6.45865
ENSMUSG00000007659	7.45339	6.94879	7.04904	7.12636	7.04406	7.37613	7.46539	6.96252	7.04126	7.24675	7.01184	7.19542	7.43791	6.97727	7.01026	7.16333	6.94579	7.10875	7.53425	6.9649	7.02965	7.03157	6.98236	7.16804	7.5177	7.02229	7.29622	7.21894	7.05702	7.31454	7.6784	7.03903	7.16996	7.25073	7.04604	7.2257	7.66408	7.10699	7.10339	7.38568	7.21027	7.21947	7.46362	7.20834	7.16006	7.28708	7.14947	7.20586	7.41779
ENSMUSG00000007670	6.63028	6.70882	6.2225	6.49523	6.13543	6.06185	6.42678	6.53858	6.04896	6.36925	6.24499	6.0069	6.5614	6.2222	6.05615	6.36703	6.20847	6.02005	6.66584	6.49331	6.11939	6.4164	6.21324	6.20544	6.67807	6.67596	6.14539	6.40235	6.30387	5.96102	6.60366	6.3632	6.10082	6.29892	6.34758	5.994	6.63935	6.69601	6.27828	6.64675	6.49853	6.14647	6.45121	6.60809	6.14364	6.44687	6.36532	5.92065	6.26393
ENSMUSG00000007682	5.50816	6.38186	4.64996	5.83066	7.19785	4.72373	5.23851	6.32022	4.97881	6.90267	6.88482	4.64605	5.45406	6.05686	5.35174	6.39371	7.12183	4.59496	5.001	6.10283	4.54578	6.53609	6.99813	3.91942	5.17287	6.0311	4.54534	6.20435	6.70676	4.27613	5.07602	5.84453	4.11655	5.84428	6.96806	4.33409	5.36583	5.62708	5.00211	6.56718	6.81544	4.59608	5.35895	5.91219	4.58643	6.64518	6.85362	4.36909	5.47237
ENSMUSG00000007721	5.54822	5.3288	5.43873	5.42207	5.86923	5.63852	5.34702	5.5024	5.68599	5.85768	5.87003	5.61656	5.12681	5.67722	5.43885	5.64166	5.77512	5.85393	5.37121	5.6964	5.62815	5.80979	5.95211	5.88611	5.23215	5.58967	5.68504	5.82711	6.06087	5.93399	5.55463	5.68686	5.63596	5.61763	5.91761	5.92428	5.43788	5.57199	5.73142	5.95698	5.73746	5.53845	5.45527	5.48224	5.64512	6.0104	5.63345	5.708	5.49623
ENSMUSG00000007739	6.23065	6.31201	6.62463	6.37184	6.36699	6.56033	6.33373	6.21359	6.62318	6.13989	6.44627	6.48424	6.1531	6.56865	6.54657	6.39261	6.43511	6.59394	6.2737	6.29456	6.50434	6.20454	6.28287	6.5221	6.2525	6.30864	6.51833	6.29785	6.27208	6.53525	6.27126	6.30173	6.57336	6.40278	6.17618	6.52333	6.21949	6.40456	6.6194	6.10481	6.20851	6.40916	6.30733	6.25756	6.74859	6.17664	6.18301	6.52286	6.63915
ENSMUSG00000007777	4.19395	4.15264	4.39127	4.08875	4.28726	4.38829	4.22373	4.17526	4.33329	4.10705	4.06347	4.48341	4.17839	4.34795	4.57116	4.18635	4.24331	4.34686	4.36219	4.10187	4.24906	4.03841	3.84652	4.35639	4.0806	4.3014	4.20527	4.24369	3.89711	4.35071	4.32697	4.02274	4.41743	4.19292	4.1147	4.42143	4.14318	4.26137	4.43029	3.74761	3.89572	4.2591	4.16837	4.20834	4.1859	4.06101	3.95941	4.41617	4.45952
ENSMUSG00000007783	5.61852	6.73996	6.13832	6.10111	6.35451	5.44179	5.53726	6.64631	5.93954	6.35336	6.51788	5.6062	5.50572	6.71159	5.8151	6.17783	6.31315	5.49537	5.65022	6.63683	5.91262	6.39656	6.33148	5.81307	5.67338	6.60805	5.98899	6.12608	6.29921	5.5288	5.72213	6.59957	6.06117	6.28982	6.30282	5.48941	5.75238	6.87495	6.03001	6.31827	6.29216	5.41553	5.49332	6.71276	6.05004	6.11872	6.24466	5.53632	5.39198
ENSMUSG00000007812	5.2976	4.95471	5.2104	4.88276	4.92705	4.92787	5.59989	5.36288	5.38007	5.10602	5.18181	5.10355	5.5799	5.23149	5.21177	4.95041	5.2059	5.11188	5.63471	5.14269	5.3354	4.96744	5.18354	5.19573	5.36371	5.29774	5.37611	4.88671	5.23538	5.12081	5.43204	5.27591	5.45927	4.8576	5.2549	5.22926	5.47672	5.00123	5.05936	4.85301	4.94438	5.09562	5.73612	5.23957	5.43902	4.97742	5.13461	5.21102	5.72379
ENSMUSG00000007815	8.17906	8.21392	8.27833	8.55271	8.32078	8.78205	8.21196	8.28279	8.30742	8.48622	8.00616	8.76186	8.33745	8.00489	8.32728	8.41404	8.20956	8.57323	8.17885	8.06928	8.2908	8.31968	8.05929	8.37208	8.07837	8.08478	8.32975	8.35586	8.00368	8.50453	8.24876	8.07852	8.26216	8.35674	8.05487	8.44523	8.15145	8.02521	8.25612	8.41451	8.28787	8.69219	8.16304	8.20989	8.16525	8.20546	8.17951	8.46994	8.17868
ENSMUSG00000007817	7.98004	7.0522	6.58249	6.71121	6.93749	6.56033	7.98163	6.94183	6.39067	6.83942	6.87255	6.42413	8.12869	6.75163	6.45878	6.67326	6.77533	6.35383	8.13573	6.93787	6.43945	6.57544	6.85514	6.24814	8.03169	6.97715	6.43443	6.56905	6.95836	6.13333	7.88688	6.89344	6.49912	6.46977	6.97099	6.19189	7.79824	6.96064	6.49436	7.28775	7.27762	6.38911	7.81111	6.77025	6.49613	7.15328	7.15494	6.39028	7.6059
ENSMUSG00000007827	3.70335	3.13114	3.6461	3.30539	2.73422	3.64092	3.63012	2.96898	3.30477	2.61773	2.96361	3.15073	3.79121	3.31203	3.39005	2.61715	3.08835	3.11474	3.90278	2.94447	3.28276	2.90461	3.01867	3.35201	3.85779	3.06033	3.27596	3.19215	3.38316	3.17485	3.64382	3.12252	3.40717	3.27643	3.32017	3.10956	3.63603	3.26887	3.28924	3.22972	3.05276	3.32739	3.67279	2.868	3.5697	2.95431	3.32504	3.3	3.77972
ENSMUSG00000007833	3.96245	2.40229	3.03129	3.18411	2.83345	3.53006	3.98695	2.6825	3.10732	3.04459	2.82876	3.65583	3.7461	2.71043	2.8366	3.13221	2.92177	3.76952	3.97024	2.51713	3.01529	2.99182	2.6738	3.37474	3.9535	2.50381	3.10174	3.06605	2.94312	3.64389	3.97845	2.57344	2.91486	3.17137	2.49824	3.61677	3.75814	2.68719	3.14682	2.58319	2.52995	3.33728	3.93946	2.35991	2.84418	2.9208	2.67286	3.36543	3.5709
ENSMUSG00000007836	7.21109	6.81497	6.73886	6.85003	6.7523	6.42016	7.32995	6.8023	6.74126	6.83084	6.88109	6.61095	7.18414	6.86075	6.67207	6.93333	6.70974	6.52401	7.09717	6.7595	6.72797	6.93309	6.83842	6.58926	7.22594	6.79309	6.59186	6.90999	6.82673	6.62627	7.3552	6.75946	6.80703	6.69409	6.81626	6.64122	7.27862	6.84499	6.85186	6.97368	7.04404	6.51202	7.16674	6.93014	6.78851	6.91192	6.91219	6.73165	7.10515
ENSMUSG00000007837	2.92591	2.31476	2.62539	3.02055	3.08239	2.92408	2.94396	2.76241	2.49833	2.63536	2.79298	2.87491	2.61347	2.34211	2.79192	2.92829	2.54565	3.17143	2.98486	2.45358	2.67544	2.66029	2.7473	3.10243	2.77506	2.74772	2.88214	2.90127	2.70985	2.95341	2.93929	2.69695	2.58083	2.85096	2.60798	3.1212	2.81278	2.67457	2.85506	2.87154	2.91212	2.87704	3.00259	2.5441	2.58684	2.54546	2.57821	2.96212	2.822
ENSMUSG00000007850	8.01367	7.18514	7.17337	7.24313	7.0406	6.86576	7.83567	7.19576	6.97789	7.08775	7.04928	6.77355	7.80806	7.1729	6.95561	7.13856	7.21652	6.75483	7.89443	7.24144	7.11938	7.12295	7.27004	7.12957	7.88715	7.27404	7.05813	7.21219	7.08033	6.79018	7.96181	7.08138	7.01369	6.98788	7.0264	6.83039	8.09552	7.32965	7.33596	7.31737	7.37217	7.13061	8.02455	7.35107	7.42567	7.26179	7.44489	6.94198	8.03575
ENSMUSG00000007867	2.54307	1.75165	2.40038	2.71479	2.3656	2.58878	2.29501	1.80524	2.45561	2.30167	2.02117	2.61856	1.99598	1.97211	2.31179	2.57113	1.81559	2.94087	2.07624	2.11869	2.57026	2.05104	1.93515	2.69599	2.60093	1.55775	2.25792	2.48371	1.94989	2.52457	2.31408	1.5859	2.5315	2.50287	2.04227	2.34053	1.93229	1.77001	2.37329	1.91949	1.39091	2.2609	1.87434	1.92794	2.59686	2.12767	1.93061	2.50082	2.49888
ENSMUSG00000007872	3.8041	5.07723	4.80458	5.23288	5.07632	4.8072	3.88413	5.14595	4.83623	5.53965	5.02871	4.95789	3.85633	5.28905	5.12437	5.5418	5.12673	5.14764	3.67911	5.36795	5.01303	5.30486	5.12499	4.97542	3.92092	4.97992	4.952	5.32993	4.76605	4.88394	3.76881	5.02688	4.69454	5.58454	4.72847	4.64756	3.70306	4.71104	4.60709	4.34737	4.45228	4.87925	3.80976	5.02092	4.47125	4.90858	4.58859	4.64859	3.67212
ENSMUSG00000007880	6.92778	6.92313	6.86347	6.90223	6.68081	6.31492	6.9683	6.92829	6.73532	7.02726	6.81574	6.35895	7.14992	6.81669	6.59071	7.03642	6.7958	6.32288	7.15207	7.01968	6.73475	7.10268	6.95224	6.43644	7.13345	6.9976	6.78874	7.08053	7.00137	6.25968	6.937	6.98055	6.74278	6.87607	6.98922	6.36221	6.98355	6.96259	6.81008	7.27957	7.13531	6.38077	6.91961	6.85894	6.73674	7.05536	7.1063	6.33146	6.7705
ENSMUSG00000007888	1.11951	5.18606	-0.874242	0.601201	1.93028	-0.637682	1.62742	5.19408	0.50476	0.81591	1.90865	-0.196392	0.974179	4.71196	-0.900579	0.656941	1.46805	-0.0472241	1.31424	4.55069	-0.154376	2.20498	1.75681	0.305006	1.14967	4.77192	0.508189	0.704691	1.71781	0.0891608	0.913656	4.21535	-0.408036	0.0398682	1.74563	0.200278	0.359021	4.68924	-0.417602	-0.390398	0.8332	0.565861	0.454392	5.07278	-0.834205	-0.30101	1.377	-0.214823	0.820274
ENSMUSG00000007891	8.14105	8.57988	8.80226	8.99257	8.74732	9.17767	8.25857	8.77508	8.88864	8.79917	8.56788	9.18792	8.2636	8.55709	8.79387	8.96005	8.62115	9.07492	8.22619	8.65741	9.1324	8.73303	8.41481	8.90431	8.34692	8.55513	9.00923	8.73521	8.43151	9.04381	8.19	8.64329	8.95191	8.78333	8.45358	9.00189	8.16722	8.80349	8.59469	8.63047	8.63287	8.99934	8.41199	8.88001	8.57113	8.57796	8.54696	9.09892	8.32269
ENSMUSG00000007892	7.48104	8.31653	8.33268	8.95535	9.45453	8.19912	7.47819	8.32663	8.47141	9.29851	8.79329	8.41458	7.39198	8.92595	8.52679	9.0223	8.98442	8.59044	7.47258	8.70629	8.5991	9.20378	9.05541	8.5205	7.60583	8.42621	8.46861	9.55498	8.81866	8.67024	7.6358	8.46303	8.46709	9.3527	8.71199	8.57945	8.20447	8.76233	9.00822	8.90594	9.00498	8.5879	7.69449	8.98605	8.19133	9.07908	8.84126	8.53062	8.50891
ENSMUSG00000007908	4.36201	3.81264	4.51239	3.66902	3.74048	3.53682	4.46715	3.81199	4.2016	3.50405	3.83625	3.77166	4.41654	3.90272	4.25734	3.77733	3.8728	3.37016	4.56491	3.70881	4.03736	3.49811	3.71225	3.33665	4.5082	3.76184	4.04598	3.76447	3.76797	3.55204	4.3852	3.72852	4.09124	3.73095	3.82113	3.42345	4.59535	3.79736	4.31748	3.69934	3.65215	3.52196	4.53351	3.62456	4.5326	3.7489	3.94051	3.74727	4.60194
ENSMUSG00000007944	6.24147	6.03686	5.34102	5.96661	7.76426	5.12024	6.19583	6.04695	5.57561	7.49268	7.60838	4.99014	6.01968	6.03899	5.18034	6.49064	7.69902	5.27166	6.08624	6.11725	5.42695	7.07798	7.58689	5.33945	6.0935	6.18749	5.53369	6.59003	7.62261	5.27719	6.20814	6.55277	5.44102	6.34686	7.58822	5.42746	5.82726	6.08258	5.21234	7.44055	7.37948	4.77401	5.8468	5.80081	5.2116	7.18802	7.16719	4.90847	5.81357
ENSMUSG00000007950	7.80269	7.73085	7.91804	7.73111	8.37016	7.48504	7.86647	7.64672	8.04072	8.1697	8.24956	7.42329	7.72839	7.67588	8.05531	7.9527	8.22975	7.51184	7.71637	7.79966	8.11601	8.04977	8.21907	7.66852	7.84328	7.70886	8.17087	7.95053	8.18378	7.73922	7.86416	7.80164	8.02098	8.01691	8.11718	7.74671	7.63924	7.82378	7.91757	8.09471	8.11269	7.3057	7.67116	7.62892	8.1374	8.13576	7.93605	7.42886	7.70179
ENSMUSG00000007987	4.96654	5.02303	5.70522	5.41908	5.55956	5.15802	4.90669	5.04685	5.4847	5.50171	5.48343	5.19215	4.91132	5.22518	5.39968	5.46628	5.47394	5.31633	5.09215	5.29186	5.48919	5.40623	5.54302	5.42545	5.19006	5.2589	5.57929	5.52337	5.64333	5.46727	4.88744	5.41814	5.78548	5.53919	5.59285	5.58708	5.03886	5.13395	5.48556	5.34905	5.2535	5.14429	4.96891	5.04556	5.67027	5.35519	5.4607	5.24618	5.09923
ENSMUSG00000007989	6.15789	6.65118	6.69067	6.62904	6.65052	6.18534	6.09029	6.65531	6.24148	6.7999	6.96387	5.89043	6.44007	6.4293	6.299	6.59013	6.65353	5.87826	6.40951	6.56423	6.19701	6.77406	6.95224	5.79913	6.23106	6.61661	5.97137	6.71657	7.12651	5.70971	6.11612	6.58219	6.28139	6.40805	7.16944	5.59336	6.12836	6.66444	6.57019	7.45818	7.34383	6.12523	6.15642	6.57885	6.45469	7.02118	7.21516	6.06387	6.0374
ENSMUSG00000008028	0.650537	0.976073	0.824383	0.683058	0.361156	2.25326	0.709464	0.907487	1.64268	1.53232	1.15823	2.17812	0.570535	1.292	1.31973	1.30779	0.878927	1.78889	1.08998	1.36	1.69785	1.75118	0.52008	2.34319	0.938075	1.05197	1.62063	2.02274	0.648108	2.42452	0.490806	1.12415	1.56852	1.64687	1.0099	1.9804	0.359021	1.08407	0.99418	0.957129	0.444905	2.1972	0.107127	0.58319	1.07804	1.37345	0.394944	2.15102	0.715764
ENSMUSG00000008035	7.00769	6.73505	7.36345	7.42327	7.16647	8.22657	7.05326	6.7771	7.44181	7.35912	6.91061	8.08874	7.10429	6.71609	7.52377	7.44322	6.96734	8.1756	6.99155	6.88946	7.52481	7.18132	7.04503	7.9285	7.02124	6.82446	7.51754	7.30012	6.9833	8.00294	7.08396	6.76781	7.35857	7.20185	6.84697	7.88116	7.14207	6.70845	7.44426	7.25821	7.18618	7.88088	7.02348	6.73755	7.43373	7.22752	6.8943	7.91386	7.09867
ENSMUSG00000008036	6.63138	6.79152	6.72905	6.73719	7.10325	6.76209	6.62521	6.67461	7.06869	6.91986	7.157	6.68472	6.31919	6.82852	6.80729	6.9949	7.16617	6.94228	6.28036	6.85236	7.11368	6.97561	7.08574	7.12119	6.54344	6.90911	7.14606	6.81696	7.15326	7.09007	6.76067	6.94815	7.0321	7.10078	7.01364	7.14887	6.18808	6.67873	6.58244	6.64144	6.51299	6.31601	6.31266	6.48739	6.94142	6.66238	6.60224	6.45058	6.24057
ENSMUSG00000008090	4.26919	4.26198	3.6461	4.41048	4.60537	6.06068	4.29375	4.40957	4.07561	4.49767	4.39117	5.9523	4.19107	4.40486	4.24081	4.70971	4.53424	5.99409	4.22162	4.52927	4.08056	4.29998	4.4631	5.894	4.28641	4.33083	4.15261	4.36062	4.32205	5.86886	4.18235	4.12626	3.50625	4.30101	4.13579	5.62028	3.82845	4.1922	3.57751	4.00753	4.10405	5.23432	4.01115	4.15273	3.76464	4.35244	4.31294	5.46845	3.8369
ENSMUSG00000008129	0.988629	0.815287	1.11145	0.903982	0.171883	0.789299	0.779046	0.594715	1.01676	0.876472	1.24023	0.945948	0.717992	0.885844	0.937569	1.19093	1.16657	0.628846	0.918412	0.704388	0.885	0.793417	1.25034	1.17805	0.728178	1.31013	1.36695	1.03352	1.26084	0.469888	1.04113	1.15581	1.46721	1.21862	1.0099	1.26761	1.03053	1.26337	0.828408	1.67519	0.715012	0.565861	0.454392	1.42578	1.04912	0.840161	1.1762	0.698933	0.820274
ENSMUSG00000008136	0.650537	4.49551	1.75952	2.58239	4.62858	2.09732	0.598362	4.46521	2.28717	3.83683	4.82678	2.01218	0.851765	4.40858	1.75169	3.21435	4.43721	2.07299	0.615442	4.73838	1.69785	3.67543	4.4631	2.6219	1.06276	4.33913	1.64625	3.14756	4.74218	2.42452	0.736627	4.18881	2.0258	2.80061	4.60532	2.32047	0.839448	4.16086	2.01652	4.42363	4.55045	2.79334	-0.181698	4.49891	1.51871	4.55983	4.55584	2.0485	0.715764
ENSMUSG00000008140	7.39547	7.6564	7.38764	7.67938	7.67175	7.84995	7.40236	7.55714	7.43541	7.80803	7.45048	7.89074	7.38234	7.46282	7.37646	7.86164	7.43185	7.88844	7.36964	7.56234	7.40672	7.7073	7.40012	7.90037	7.26093	7.65213	7.58243	7.78619	7.47886	7.96375	7.47998	7.7093	7.57108	7.61315	7.35234	7.94601	7.57486	7.80906	7.3618	7.82117	7.86509	7.7744	7.39828	7.78248	7.28081	7.59187	7.46762	7.77428	7.23785
ENSMUSG00000008153	9.50362	8.72061	9.22095	8.70406	8.73588	8.9856	9.36948	8.50646	9.19059	8.60731	8.86343	8.96635	9.48472	8.62033	9.31625	8.63726	8.66281	9.05952	9.56424	8.61411	9.29677	8.61922	8.80521	9.04075	9.45722	8.77997	9.32173	8.61345	9.03426	9.18411	9.40781	8.93364	9.39275	8.66033	9.00691	9.25715	9.76717	8.85002	9.23494	9.08782	9.09627	9.02058	9.63047	8.77756	9.21722	8.90032	8.99497	9.2181	9.62227
ENSMUSG00000008167	3.25119	3.30019	3.48321	3.60221	4.03962	3.54355	3.33902	3.15812	3.48551	3.58793	3.83185	3.09251	3.09034	3.31994	3.05401	3.52715	4.23	3.69414	3.06933	3.60149	3.54579	3.46801	3.99975	3.63546	3.25183	3.62602	3.44606	3.267	3.8145	3.55204	3.38008	3.72324	3.58695	3.55987	3.8341	3.74269	3.20517	3.33454	3.11116	3.2522	3.40738	3.00658	2.91185	3.06163	3.22647	3.30534	3.36339	3.24311	2.78374
ENSMUSG00000008200	5.31272	4.3924	4.24215	4.43727	4.44202	4.23455	5.32974	4.64461	4.34113	4.75723	4.59191	4.11944	5.35613	4.49149	4.18431	4.53693	4.80044	4.13992	5.3857	4.44027	4.09748	4.5599	4.67569	4.5386	5.37428	4.58919	4.34871	4.38002	4.30353	3.97975	5.38325	4.37855	4.49668	4.36738	4.37634	4.13603	5.28688	4.38275	4.26165	4.42857	4.30664	4.17892	5.23342	4.49444	4.40716	4.54616	4.84386	4.13898	5.32695
ENSMUSG00000008206	5.0161	5.1963	5.64065	5.33612	5.33526	5.61794	4.8082	5.12451	5.49704	5.06433	5.20752	5.50717	4.81358	5.26876	5.41204	4.92625	5.41636	5.38185	5.13687	5.3242	5.54577	5.05442	5.40599	5.6855	5.09653	5.23242	5.54395	4.98502	5.39916	5.69547	5.14328	5.33069	5.67055	5.00941	5.31624	5.56594	5.35694	5.63524	5.46098	5.33332	5.428	5.63578	5.17804	5.41055	5.52817	5.33466	5.45405	5.5966	5.11986
ENSMUSG00000008226	4.79109	4.90812	4.79304	4.6094	4.67837	5.40161	4.85124	4.90819	4.68108	4.45859	4.5893	5.30412	4.79985	4.77663	4.95572	4.51279	4.56283	5.25427	4.82693	4.81371	4.73611	4.65648	4.39993	5.12597	4.87636	4.85817	4.73038	4.58619	4.41125	5.03859	4.8422	4.80522	4.48377	4.69482	4.47068	5.09697	5.1217	5.00628	4.94249	4.8345	4.64236	5.41553	5.04986	4.99901	4.86681	4.6418	4.58453	5.37886	5.18247
ENSMUSG00000008301	4.6401	4.71651	4.98793	4.79803	4.78964	4.86477	4.78724	4.93307	4.89869	4.78514	4.74019	4.70941	4.72045	5.10897	4.94555	4.96828	4.87643	4.94308	4.98478	4.90681	4.84032	4.95664	4.70058	4.73592	4.76835	5.07738	4.95713	4.98502	4.66084	4.92723	4.86392	4.91338	5.03485	4.9529	4.82579	4.97075	4.9783	4.81247	4.97757	4.82329	4.82464	4.71079	4.78173	4.91124	5.01438	4.88922	4.75289	5.02104	5.05172
ENSMUSG00000008305	4.60925	5.90196	5.07393	5.43689	4.8891	5.09068	4.50357	6.04124	4.87457	5.38669	5.07971	4.92824	4.45209	5.55349	5.01847	5.50555	4.88778	5.09977	4.4941	5.80351	5.0461	5.486	5.06637	4.99756	4.49719	5.82647	5.13278	5.60602	5.14203	5.09663	4.62792	5.51135	5.07414	5.53919	5.08906	5.00257	4.34854	5.55314	5.08026	5.25756	5.09985	4.98678	4.48082	5.78078	4.90766	5.16975	4.90363	4.89376	4.47562
ENSMUSG00000008318	4.41139	4.2144	5.45896	4.77255	4.54808	5.34301	4.44591	4.11565	5.67672	4.53103	4.42371	5.42463	4.3764	4.09482	5.78882	4.58404	4.51242	5.33506	4.30673	4.1864	5.65126	4.13736	4.31384	5.28447	4.53266	4.29288	5.58758	4.44594	4.46641	5.36527	4.54968	4.37855	5.58549	4.74894	4.36299	5.57232	4.76181	4.09133	5.48033	4.70197	4.53745	5.25272	4.75065	4.1183	5.51104	4.56797	4.39853	5.30296	4.62737
ENSMUSG00000008333	4.26071	4.87535	4.76672	4.83655	4.91577	4.76175	4.40523	4.9157	4.80537	4.62227	4.65555	5.04028	4.30821	4.8051	4.7453	4.80225	4.93228	4.82438	4.22623	4.77783	4.73069	4.89387	4.54095	4.77062	4.27356	4.79925	4.65035	4.73299	4.68608	4.74567	4.32384	4.82012	4.65766	4.56886	4.68977	4.8743	4.60038	5.02629	4.691	4.76194	4.88404	4.74089	4.45855	5.12285	4.77927	4.7602	4.58859	5.01766	4.63455
ENSMUSG00000008348	7.22715	6.7895	7.42879	7.2773	6.83445	7.60089	6.90891	6.75634	7.42253	6.98835	7.1146	7.54388	6.75883	7.15863	7.51406	7.16204	6.8706	7.73549	7.16532	7.00535	7.64083	6.92388	6.98489	7.93265	7.21675	6.85661	7.82255	7.38899	7.09925	8.04952	7.23909	6.99867	7.64795	7.46543	7.12266	7.873	7.19043	6.94758	7.47746	6.81758	6.76614	7.42926	6.9895	6.97653	7.47101	7.00479	6.91219	7.56739	7.40262
ENSMUSG00000008373	4.78124	5.02533	4.80458	4.79573	4.86585	5.16676	4.74439	4.87776	4.85278	4.80475	4.98578	4.95463	4.72917	5.0531	4.85796	4.83832	5.03533	5.07026	4.72971	5.01203	4.93515	5.05779	4.89907	5.11476	4.79556	4.99837	5.075	4.93014	5.03944	5.34032	4.87679	5.106	5.01928	4.94712	4.95899	5.29754	4.87826	4.96021	5.07796	4.78139	4.88061	5.0927	4.76109	4.97676	4.88738	4.83854	4.86071	5.10645	4.81929
ENSMUSG00000008384	3.6262	2.20544	1.47157	2.48305	3.04146	1.79286	3.41202	2.14893	1.453	3.55125	3.51794	1.93476	2.86626	2.69834	1.98128	2.99952	3.72884	2.24131	3.02771	2.3457	1.48285	2.38759	3.56418	1.80994	3.36514	2.33153	1.05894	2.74544	2.97858	1.83572	3.39209	2.10696	1.7303	2.26363	3.21507	1.81822	2.99196	2.1258	1.87486	2.94237	2.95185	1.9619	2.89299	2.43643	2.02872	3.45913	3.57428	1.93813	2.75766
ENSMUSG00000008393	5.39255	5.86521	6.19315	7.19729	5.95253	7.32186	5.25539	6.10503	6.40851	7.03725	5.75153	7.37405	5.37663	5.87547	6.55995	7.17876	5.74113	7.33186	5.18972	6.00536	6.76021	7.02297	5.72535	7.00575	5.31754	5.9508	6.75529	7.27248	5.45478	7.14546	5.2494	5.89817	6.50312	7.41192	5.55616	6.947	4.98985	5.5445	6.45223	6.25846	5.56456	6.87896	5.06257	5.72276	5.94701	6.49248	5.28453	6.77944	5.04635
ENSMUSG00000008398	3.45828	3.7694	3.43945	3.96331	3.74048	3.69028	3.36754	3.53485	3.63976	3.2531	3.47343	3.63151	3.59529	3.38927	3.1397	3.33858	3.76004	3.58013	3.39806	3.73043	3.59429	3.8095	3.81838	3.55146	3.5254	3.45331	3.85045	3.60873	3.75439	3.55992	3.64382	3.50091	3.48697	3.51372	3.58847	3.54079	3.62619	3.45754	3.32858	3.44992	3.54365	4.10562	3.39313	3.52293	3.06249	3.5821	3.72179	3.61002	3.26317
ENSMUSG00000008429	6.2923	6.12312	5.84736	6.17636	5.99602	6.25978	6.32504	6.12999	5.93566	6.17648	5.94224	6.10145	6.33926	5.94363	6.06556	6.09489	5.99299	6.09278	6.28699	5.9592	5.92807	5.98475	5.88991	5.87286	6.17519	6.03366	6.01504	5.96518	5.90066	5.79232	6.3294	6.01391	5.79073	5.96778	5.92672	5.88385	6.24381	5.82426	5.81829	6.1975	5.95023	5.9511	6.26213	5.9502	5.84764	6.0737	5.9634	5.80749	6.24996
ENSMUSG00000008435	4.51728	3.80731	4.05664	3.63343	3.9903	3.48881	4.50357	3.76842	4.08964	3.74236	4.07469	3.78643	4.67605	3.92882	4.20718	3.83688	4.10436	3.7998	4.6565	3.97635	4.13485	3.82542	4.14734	3.81799	4.55406	4.0964	4.07456	3.90504	3.99847	3.90128	4.46978	4.03556	4.14553	4.00557	4.07702	3.98493	4.4854	3.98798	4.06135	3.88341	3.9025	3.83964	4.60476	3.92601	4.1859	3.92821	4.14698	3.70577	4.7712
ENSMUSG00000008450	2.65088	2.94935	2.84257	2.9059	2.76806	3.00433	2.68768	2.76241	2.85678	2.56351	2.66027	3.28155	2.7106	2.68615	2.76135	2.61715	2.85398	3.11474	2.60093	2.76763	2.82519	2.74641	2.55602	3.18194	2.76592	2.56169	3.07369	2.7152	2.85683	3.02348	2.7091	2.79068	3.01696	2.8755	2.90688	3.37565	3.15132	3.14623	2.91833	3.07439	2.885	2.99413	2.77439	2.66034	2.86921	2.89516	2.76169	3.08375	2.98826
ENSMUSG00000008475	5.7086	7.88377	6.32928	6.76506	6.86409	6.21516	5.91978	7.88594	6.2488	6.67759	6.72609	6.27114	5.9153	7.55496	6.34998	6.82394	6.78447	6.26545	5.83196	7.69741	6.47388	6.95857	6.75178	5.96815	5.77939	7.73661	6.25248	6.71847	6.6036	6.12804	5.92274	7.4363	6.43349	6.75238	6.64568	6.02066	5.36583	7.44657	6.03596	6.58056	6.48731	5.79129	5.55608	7.63502	6.16064	6.50525	6.40837	5.81532	5.55799
ENSMUSG00000008489	4.86758	6.58802	7.32036	6.14961	6.14351	6.86777	4.88713	6.3547	7.34126	5.9783	6.47195	6.87374	4.87249	6.67195	7.28874	5.97041	6.38295	6.77326	4.79937	6.56498	7.27299	6.21213	6.33942	6.79994	4.82226	6.60117	7.20003	5.91119	6.52883	6.7039	4.70213	6.62312	7.18549	6.16974	6.43101	6.80716	5.08267	6.71463	7.17475	6.46262	6.51962	7.07409	4.87355	6.52839	7.57389	6.33764	6.50909	6.95798	4.94308
ENSMUSG00000008496	3.25119	2.68424	3.90399	3.52106	3.10904	1.85911	3.36188	2.56008	3.41293	3.6927	3.23427	2.26503	3.23613	2.58472	3.40001	3.55106	3.45152	1.90487	4.05554	2.80884	3.53341	3.55649	3.57095	2.67172	3.746	2.74772	3.69956	3.49765	3.61864	2.24062	3.72201	2.95267	3.64608	3.54465	3.37442	2.37983	3.39089	3.1734	3.45486	3.78663	3.59474	2.23998	2.66751	2.97449	3.55434	3.38735	3.90845	2.74983	3.01052
ENSMUSG00000008540	3.84251	3.00633	4.4065	4.22138	3.64354	4.56739	3.55773	3.2079	4.08964	3.63251	3.06459	4.60083	3.60795	2.82607	3.65412	4.03635	3.526	4.55646	3.24304	3.22888	3.96082	3.566	3.13278	4.51491	3.68426	2.9883	4.18793	3.74216	3.27324	4.40859	3.75957	3.20807	4.32996	4.16831	2.94323	4.34406	4.02838	3.52238	4.21622	2.94237	3.21396	4.80284	3.75861	3.45098	4.39859	2.92925	2.81801	4.57212	4.08257
ENSMUSG00000008575	8.15103	7.97075	5.84177	6.39176	6.91123	6.31295	8.08806	7.90712	5.88558	6.89354	7.05873	6.42413	8.08351	7.93674	5.56148	6.49988	6.94715	6.33741	8.08876	7.82342	5.59278	7.09941	7.05713	6.34248	7.98395	7.91685	5.69735	6.35412	6.92011	6.20419	8.24235	7.72027	5.68613	6.24933	7.06059	6.19603	8.02943	7.87572	5.77337	6.90795	7.03251	6.56871	7.80009	7.81777	5.68914	6.88068	7.12526	6.31085	7.64822
ENSMUSG00000008604	6.72429	7.40592	6.59418	7.10517	7.71631	6.81103	6.62816	7.24824	6.63838	7.60152	7.37648	6.84317	6.81452	7.18649	6.87935	7.26379	7.48417	6.78391	6.77126	7.15369	6.60022	7.36132	7.37715	6.71636	6.72068	7.13798	6.64286	7.32598	7.42311	6.85407	6.62099	7.117	6.51586	7.19395	7.42537	6.78537	7.01781	7.38349	7.0608	7.76902	7.82241	6.96675	6.88365	7.49108	6.85372	7.78841	7.77734	7.13649	6.8296
[truncated: 14,034 more rows]
[truncated: 25 more columns]

## Sheet: 2-2
1. B1セルに Gene Symbol を入力（一部で可）	OXT
↓				4w				10w
2. B3セルのプルダウンから目的の遺伝子を選択	OXT
↓															-2.86055	0.137686	0610009B22RIK		OXT
3. クリック ⇒															-2.71915	0.151864	0610009L18RIK		OXTR
[truncated: 14,989 more rows]

## Sheet: 3abc
Ngly1mice-230405, 231211, 231215
[truncated: 36 more rows]

[truncated: 5 more sheets: 4abc, 5, 6, Sup1, Sup2]
